# Supplementary material for: 2-Amino-5-methyl­pyridinium 3-chloro­benzoate
Source: Acta Crystallogr Sect E Struct Rep Online. 2012 Oct 24;68(Pt 11):o3195. doi: 10.1107/S1600536812043231 (PMC3515286; doi:10.1107/S1600536812043231)
Supplement: Supplementary file 1 [file e-68-o3195-sup1.cif]

##############################################################################
#                                                                            #
# This CIF contains the data in a paper accepted for publication in          #
# Acta Crystallographica Section E. It conforms to the requirements of       #
# Notes for Authors for Acta Crystallographica Section E, and has been       #
# peer reviewed under the auspices of the IUCr Commission on Journals.       #
#                                                                            #
# Full details of the Crystallographic Information File format               #
# are given in the paper "The Crystallographic Information File (CIF):       #
# a New Standard Archive File for Crystallography" by S. R. Hall, F. H.      #
# Allen and I. D. Brown [Acta Cryst. (1991), A47, 655-685].                  #
#                                                                            #
# The current version of the core CIF dictionary is obtainable from          #
# ftp://ftp.iucr.org/pub/cif_core.dic.                                       #
#                                                                            #
# Software is freely available for graphical display of the structure(s)     #
# in this CIF. For information consult the CIF software page                 #
# http://www.iucr.org/resources/cif/software.                                #
#                                                                            #
# This file may be used for bona fide research purposes within the           #
# scientific community so long as proper attribution is given to the journal # 
# article from which it was obtained.                                        #
#                                                                            #
##############################################################################
data_global
_audit_creation_method     'form.cif (version 2.0)'
_journal_data_validation_number     ?
_journal_date_recd_electronic     2012-10-01
_journal_date_accepted     2012-10-17
_journal_name_full     'Acta Crystallographica, Section E'
_journal_year     2012
_journal_volume     68
_journal_issue     11
_journal_page_first     o3195
_journal_page_last     o3195
_journal_paper_category     QO
_journal_paper_doi     10.1107/S1600536812043231
_journal_coeditor_code     IS5201
_publ_contact_author_name     'Ibrahim Abdul Razak'
_publ_contact_author_address
;
School of Physics
Universiti Sains Malaysia
11800 USM, Penang
Malaysia
;
_publ_contact_author_email     'arazaki@usm.my'
_publ_contact_author_fax     '604 6579150'
_publ_contact_author_phone     '604 6535306'
_publ_section_title
;
2-Amino-5-methylpyridinium 3-chlorobenzoate
;
loop_
    _publ_author_name
    _publ_author_footnote
    _publ_author_address
    'Kaliyaperumal Thanigaimani' ?
;
School of Physics
Universiti Sains Malaysia
11800 USM, Penang
Malaysia
;
    'Abbas Farhadikoutenaei' ?
;
School of Physics
Universiti Sains Malaysia
11800 USM, Penang
Malaysia
;
    'Nuridayanti Che Khalib' ?
;
School of Physics
Universiti Sains Malaysia
11800 USM, Penang
Malaysia
;
    'Suhana Arshad' ?
;
School of Physics
Universiti Sains Malaysia
11800 USM, Penang
Malaysia
;
    'Ibrahim Abdul Razak'
;
Thomson Reuters ResearcherID: A-5599-2009.
;
;
School of Physics
Universiti Sains Malaysia
11800 USM, Penang
Malaysia
;
data_I
_audit_creation_method     SHELXL-97
_chemical_name_systematic
;
2-Amino-5-methylpyridinium 3-chlorobenzoate
;
_chemical_name_common     ?
_chemical_formula_moiety     'C6 H9 N2 +, C7 H4 Cl O2 -'
_chemical_formula_sum     'C13 H13 Cl N2 O2'
_chemical_formula_iupac     'C6 H9 N2 +, C7 H4 Cl O2 -'
_chemical_formula_weight     264.70
_chemical_melting_point     ?
_symmetry_cell_setting     monoclinic
_symmetry_space_group_name_H-M     'P 21/c'
_symmetry_space_group_name_Hall     '-P 2ybc'
loop_
    _symmetry_equiv_pos_as_xyz
    'x, y, z'
    '-x, y+1/2, -z+1/2'
    '-x, -y, -z'
    'x, -y-1/2, z-1/2'
_cell_length_a     9.0318(11)
_cell_length_b     11.6590(14)
_cell_length_c     12.1166(15)
_cell_angle_alpha     90.00
_cell_angle_beta     101.521(2)
_cell_angle_gamma     90.00
_cell_volume     1250.2(3)
_cell_formula_units_Z     4
_cell_measurement_reflns_used     6768
_cell_measurement_theta_min     2.30
_cell_measurement_theta_max     30.08
_cell_measurement_temperature     100.0(10)
_exptl_crystal_description     'block'
_exptl_crystal_colour     'colourless'
_exptl_crystal_size_max     0.53
_exptl_crystal_size_mid     0.31
_exptl_crystal_size_min     0.22
_exptl_crystal_density_diffrn     1.406
_exptl_crystal_density_meas     ?
_exptl_crystal_density_method     'not measured'
_exptl_crystal_F_000     552
_exptl_absorpt_coefficient_mu     0.301
_exptl_absorpt_correction_type     multi-scan
_exptl_absorpt_process_details     '(<i>SADABS</i>; Bruker, 2009)'
_exptl_absorpt_correction_T_min     0.8562
_exptl_absorpt_correction_T_max     0.9362
_exptl_special_details
;
The crystal was placed in the cold stream of an Oxford Cryosystems Cobra
open-flow nitrogen cryostat (Cosier & Glazer, 1986) operating at 100.0 (1) K.
;
_diffrn_ambient_temperature     100.0(10)
_diffrn_radiation_type     MoK\a
_diffrn_radiation_wavelength     0.71073
_diffrn_radiation_source     'fine-focus sealed tube'
_diffrn_radiation_monochromator     graphite
_diffrn_measurement_device_type
;
Bruker SMART APEXII DUO CCD area-detector
;
_diffrn_measurement_method     '\f and \w scans'
_diffrn_detector_area_resol_mean     ?
_diffrn_reflns_number     13594
_diffrn_reflns_av_R_equivalents     0.0306
_diffrn_reflns_av_sigmaI/netI     0.0277
_diffrn_reflns_theta_min     2.30
_diffrn_reflns_theta_max     30.08
_diffrn_reflns_theta_full     30.08
_diffrn_measured_fraction_theta_max     0.988
_diffrn_measured_fraction_theta_full     0.988
_diffrn_reflns_limit_h_min     -12
_diffrn_reflns_limit_h_max     12
_diffrn_reflns_limit_k_min     -16
_diffrn_reflns_limit_k_max     16
_diffrn_reflns_limit_l_min     -17
_diffrn_reflns_limit_l_max     17
_diffrn_standards_number     0
_diffrn_standards_interval_count     .
_diffrn_standards_interval_time     .
_diffrn_standards_decay_%     ?
_refine_special_details
;
Refinement of <i>F</i>^2^ against ALL reflections. The weighted <i>R</i>-factor
<i>wR</i> and goodness of fit <i>S</i> are based on <i>F</i>^2^, conventional
<i>R</i>-factors <i>R</i> are based on <i>F</i>, with <i>F</i> set to zero for
negative <i>F</i>^2^. The threshold expression of <i>F</i>^2^ >
\s(<i>F</i>^2^) is used only for calculating <i>R</i>-factors(gt) <i>etc</i>.
and is not relevant to the choice of reflections for refinement.
<i>R</i>-factors based on <i>F</i>^2^ are statistically about twice as large
as those based on <i>F</i>, and <i>R</i>- factors based on ALL data will be
even larger.
;
_reflns_number_total     3629
_reflns_number_gt     3201
_reflns_threshold_expression     I>2\s(I)
_refine_ls_structure_factor_coef     Fsqd
_refine_ls_matrix_type     full
_refine_ls_R_factor_all     0.0428
_refine_ls_R_factor_gt     0.0380
_refine_ls_wR_factor_gt     0.1103
_refine_ls_wR_factor_ref     0.1145
_refine_ls_goodness_of_fit_ref     1.063
_refine_ls_restrained_S_all     1.063
_refine_ls_number_reflns     3629
_refine_ls_number_parameters     176
_refine_ls_number_restraints     0
_refine_ls_hydrogen_treatment     mixed
_refine_ls_weighting_scheme     calc
_refine_ls_weighting_details
         'calc w=1/[\s^2^(Fo^2^)+(0.0700P)^2^+0.2814P] where P=(Fo^2^+2Fc^2^)/3'
_atom_sites_solution_hydrogens     geom
_atom_sites_solution_primary     direct
_atom_sites_solution_secondary     difmap
_refine_ls_shift/su_max     0.000
_refine_ls_shift/su_mean     0.000
_refine_diff_density_max     0.480
_refine_diff_density_min     -0.329
_refine_ls_extinction_method     none
_refine_ls_extinction_coef     ?
loop_
    _atom_type_symbol
    _atom_type_description
    _atom_type_scat_dispersion_real
    _atom_type_scat_dispersion_imag
    _atom_type_scat_source
    'C' 'C' 0.0033 0.0016
                         'International Tables Vol C Tables 4.2.6.8 and 6.1.1.4'
    'H' 'H' 0.0000 0.0000
                         'International Tables Vol C Tables 4.2.6.8 and 6.1.1.4'
    'N' 'N' 0.0061 0.0033
                         'International Tables Vol C Tables 4.2.6.8 and 6.1.1.4'
    'O' 'O' 0.0106 0.0060
                         'International Tables Vol C Tables 4.2.6.8 and 6.1.1.4'
    'Cl' 'Cl' 0.1484 0.1585
                         'International Tables Vol C Tables 4.2.6.8 and 6.1.1.4'
_computing_data_collection     'APEX2 (Bruker, 2009)'
_computing_cell_refinement     'SAINT (Bruker, 2009)'
_computing_data_reduction     'SAINT (Bruker, 2009)'
_computing_structure_solution     'SHELXTL (Sheldrick, 2008)'
_computing_structure_refinement     'SHELXTL (Sheldrick, 2008)'
_computing_molecular_graphics     'SHELXTL (Sheldrick, 2008)'
_computing_publication_material
;
SHELXTL (Sheldrick, 2008) and PLATON (Spek, 2009)
;
loop_
    _atom_site_type_symbol
    _atom_site_label
    _atom_site_fract_x
    _atom_site_fract_y
    _atom_site_fract_z
    _atom_site_U_iso_or_equiv
    _atom_site_adp_type
    _atom_site_calc_flag
    _atom_site_refinement_flags
    _atom_site_occupancy
    _atom_site_symmetry_multiplicity
    _atom_site_disorder_assembly
    _atom_site_disorder_group
    Cl Cl1 1.05016(3) 0.25195(2) 0.66489(3) 0.02535(11) Uani d . 1 1 . .
    O O1 0.60056(10) 0.65207(8) 0.46906(7) 0.02385(19) Uani d . 1 1 . .
    O O2 0.72588(10) 0.62484(8) 0.64581(7) 0.02350(19) Uani d . 1 1 . .
    N N1 0.45310(10) 0.81988(8) 0.55172(8) 0.01776(19) Uani d . 1 1 . .
    N N2 0.55220(12) 0.77783(10) 0.73908(9) 0.0219(2) Uani d . 1 1 . .
    C C1 0.46396(12) 0.84318(9) 0.66248(10) 0.0179(2) Uani d . 1 1 . .
    C C2 0.37858(13) 0.93693(10) 0.69173(10) 0.0210(2) Uani d . 1 1 . .
    H H2A 0.3833 0.9561 0.7686 0.025 Uiso calc R 1 1 . .
    C C3 0.28968(13) 0.99913(10) 0.60827(11) 0.0218(2) Uani d . 1 1 . .
    H H3A 0.2327 1.0615 0.6283 0.026 Uiso calc R 1 1 . .
    C C4 0.27996(12) 0.97334(10) 0.49275(10) 0.0204(2) Uani d . 1 1 . .
    C C5 0.36421(12) 0.88246(10) 0.46891(10) 0.0190(2) Uani d . 1 1 . .
    H H5A 0.3607 0.8624 0.3924 0.023 Uiso calc R 1 1 . .
    C C6 0.18156(14) 1.04262(11) 0.40224(11) 0.0262(3) Uani d . 1 1 . .
    H H6A 0.1968 1.0170 0.3283 0.039 Uiso calc R 1 1 . .
    H H6B 0.2084 1.1239 0.4124 0.039 Uiso calc R 1 1 . .
    H H6C 0.0754 1.0321 0.4070 0.039 Uiso calc R 1 1 . .
    C C7 0.69320(12) 0.59788(9) 0.54401(9) 0.0175(2) Uani d . 1 1 . .
    C C8 0.76799(11) 0.49160(9) 0.50805(9) 0.0159(2) Uani d . 1 1 . .
    C C9 0.86515(12) 0.42923(9) 0.59063(9) 0.0172(2) Uani d . 1 1 . .
    H H9A 0.8840 0.4537 0.6670 0.021 Uiso calc R 1 1 . .
    C C10 0.93380(12) 0.33117(9) 0.55982(10) 0.0180(2) Uani d . 1 1 . .
    C C11 0.91118(13) 0.29472(10) 0.44867(10) 0.0212(2) Uani d . 1 1 . .
    H H11A 0.9603 0.2280 0.4288 0.025 Uiso calc R 1 1 . .
    C C12 0.81496(13) 0.35797(10) 0.36693(10) 0.0224(2) Uani d . 1 1 . .
    H H12A 0.7987 0.3345 0.2904 0.027 Uiso calc R 1 1 . .
    C C13 0.74215(12) 0.45553(10) 0.39638(9) 0.0198(2) Uani d . 1 1 . .
    H H13A 0.6750 0.4973 0.3402 0.024 Uiso calc R 1 1 . .
    H H1N1 0.511(3) 0.7554(18) 0.526(2) 0.055(7) Uiso d . 1 1 . .
    H H1N2 0.617(2) 0.7251(16) 0.7129(17) 0.037(5) Uiso d . 1 1 . .
    H H2N2 0.574(2) 0.8015(16) 0.8114(16) 0.035(4) Uiso d . 1 1 . .
loop_
    _atom_site_aniso_label
    _atom_site_aniso_U_11
    _atom_site_aniso_U_22
    _atom_site_aniso_U_33
    _atom_site_aniso_U_12
    _atom_site_aniso_U_13
    _atom_site_aniso_U_23
    Cl1 0.02441(17) 0.02607(17) 0.02424(17) 0.00991(9) 0.00168(12) 0.00262(10)
    O1 0.0302(4) 0.0259(4) 0.0161(4) 0.0125(3) 0.0061(3) 0.0030(3)
    O2 0.0285(4) 0.0253(4) 0.0163(4) 0.0075(3) 0.0034(3) -0.0021(3)
    N1 0.0183(4) 0.0195(4) 0.0156(4) 0.0034(3) 0.0037(3) -0.0019(3)
    N2 0.0240(5) 0.0262(5) 0.0150(5) 0.0050(4) 0.0025(4) -0.0025(4)
    C1 0.0168(5) 0.0201(5) 0.0173(5) -0.0003(4) 0.0047(4) -0.0028(4)
    C2 0.0206(5) 0.0231(5) 0.0203(5) 0.0005(4) 0.0066(4) -0.0061(4)
    C3 0.0193(5) 0.0207(5) 0.0263(6) 0.0030(4) 0.0064(4) -0.0047(4)
    C4 0.0183(5) 0.0202(5) 0.0230(5) 0.0024(4) 0.0045(4) 0.0000(4)
    C5 0.0189(5) 0.0215(5) 0.0166(5) 0.0021(4) 0.0038(4) -0.0006(4)
    C6 0.0253(6) 0.0258(6) 0.0269(6) 0.0084(4) 0.0038(5) 0.0024(5)
    C7 0.0195(5) 0.0181(5) 0.0163(5) 0.0023(4) 0.0069(4) 0.0013(4)
    C8 0.0156(4) 0.0169(4) 0.0159(5) 0.0012(3) 0.0049(4) 0.0000(4)
    C9 0.0166(4) 0.0187(5) 0.0164(5) 0.0011(4) 0.0037(4) 0.0000(4)
    C10 0.0146(4) 0.0188(5) 0.0205(5) 0.0019(3) 0.0030(4) 0.0016(4)
    C11 0.0197(5) 0.0203(5) 0.0238(6) 0.0029(4) 0.0046(4) -0.0039(4)
    C12 0.0242(5) 0.0246(5) 0.0182(5) 0.0032(4) 0.0036(4) -0.0047(4)
    C13 0.0208(5) 0.0223(5) 0.0160(5) 0.0033(4) 0.0029(4) -0.0003(4)
_geom_special_details
;
All e.s.d.'s (except the e.s.d. in the dihedral angle between two l.s. planes)
are estimated using the full covariance matrix. The cell e.s.d.'s are taken
into account individually in the estimation of e.s.d.'s in distances, angles
and torsion angles; correlations between e.s.d.'s in cell parameters are only
used when they are defined by crystal symmetry. An approximate (isotropic)
treatment of cell e.s.d.'s is used for estimating e.s.d.'s involving l.s.
planes.
;
loop_
    _geom_bond_atom_site_label_1
    _geom_bond_atom_site_label_2
    _geom_bond_site_symmetry_2
    _geom_bond_distance
    _geom_bond_publ_flag
    Cl1 C10 . 1.7447(11) ?
    O1 C7 . 1.2729(13) ?
    O2 C7 . 1.2498(14) ?
    N1 C1 . 1.3535(14) ?
    N1 C5 . 1.3645(14) ?
    N1 H1N1 . 1.00(2) ?
    N2 C1 . 1.3348(15) ?
    N2 H1N2 . 0.949(19) ?
    N2 H2N2 . 0.90(2) ?
    C1 C2 . 1.4227(15) ?
    C2 C3 . 1.3671(17) ?
    C2 H2A . 0.9500 ?
    C3 C4 . 1.4171(17) ?
    C3 H3A . 0.9500 ?
    C4 C5 . 1.3686(15) ?
    C4 C6 . 1.5019(16) ?
    C5 H5A . 0.9500 ?
    C6 H6A . 0.9800 ?
    C6 H6B . 0.9800 ?
    C6 H6C . 0.9800 ?
    C7 C8 . 1.5163(15) ?
    C8 C13 . 1.3914(15) ?
    C8 C9 . 1.3961(15) ?
    C9 C10 . 1.3870(15) ?
    C9 H9A . 0.9500 ?
    C10 C11 . 1.3878(16) ?
    C11 C12 . 1.3914(16) ?
    C11 H11A . 0.9500 ?
    C12 C13 . 1.3955(16) ?
    C12 H12A . 0.9500 ?
    C13 H13A . 0.9500 ?
loop_
    _geom_angle_atom_site_label_1
    _geom_angle_atom_site_label_2
    _geom_angle_atom_site_label_3
    _geom_angle_site_symmetry_1
    _geom_angle_site_symmetry_3
    _geom_angle
    _geom_angle_publ_flag
    C1 N1 C5 . . 122.50(10) ?
    C1 N1 H1N1 . . 121.5(14) ?
    C5 N1 H1N1 . . 116.0(14) ?
    C1 N2 H1N2 . . 117.5(12) ?
    C1 N2 H2N2 . . 119.1(12) ?
    H1N2 N2 H2N2 . . 119.4(17) ?
    N2 C1 N1 . . 119.33(10) ?
    N2 C1 C2 . . 122.91(11) ?
    N1 C1 C2 . . 117.75(10) ?
    C3 C2 C1 . . 119.39(11) ?
    C3 C2 H2A . . 120.3 ?
    C1 C2 H2A . . 120.3 ?
    C2 C3 C4 . . 121.97(10) ?
    C2 C3 H3A . . 119.0 ?
    C4 C3 H3A . . 119.0 ?
    C5 C4 C3 . . 116.45(10) ?
    C5 C4 C6 . . 122.35(11) ?
    C3 C4 C6 . . 121.20(10) ?
    N1 C5 C4 . . 121.94(10) ?
    N1 C5 H5A . . 119.0 ?
    C4 C5 H5A . . 119.0 ?
    C4 C6 H6A . . 109.5 ?
    C4 C6 H6B . . 109.5 ?
    H6A C6 H6B . . 109.5 ?
    C4 C6 H6C . . 109.5 ?
    H6A C6 H6C . . 109.5 ?
    H6B C6 H6C . . 109.5 ?
    O2 C7 O1 . . 124.84(10) ?
    O2 C7 C8 . . 117.27(9) ?
    O1 C7 C8 . . 117.88(10) ?
    C13 C8 C9 . . 119.93(10) ?
    C13 C8 C7 . . 121.91(9) ?
    C9 C8 C7 . . 118.16(9) ?
    C10 C9 C8 . . 119.15(10) ?
    C10 C9 H9A . . 120.4 ?
    C8 C9 H9A . . 120.4 ?
    C9 C10 C11 . . 121.77(10) ?
    C9 C10 Cl1 . . 118.45(9) ?
    C11 C10 Cl1 . . 119.77(8) ?
    C10 C11 C12 . . 118.59(10) ?
    C10 C11 H11A . . 120.7 ?
    C12 C11 H11A . . 120.7 ?
    C11 C12 C13 . . 120.61(11) ?
    C11 C12 H12A . . 119.7 ?
    C13 C12 H12A . . 119.7 ?
    C8 C13 C12 . . 119.93(10) ?
    C8 C13 H13A . . 120.0 ?
    C12 C13 H13A . . 120.0 ?
loop_
    _geom_torsion_atom_site_label_1
    _geom_torsion_atom_site_label_2
    _geom_torsion_atom_site_label_3
    _geom_torsion_atom_site_label_4
    _geom_torsion_site_symmetry_1
    _geom_torsion_site_symmetry_2
    _geom_torsion_site_symmetry_3
    _geom_torsion_site_symmetry_4
    _geom_torsion
    _geom_torsion_publ_flag
    C5 N1 C1 N2 . . . . 179.47(10) ?
    C5 N1 C1 C2 . . . . -0.06(16) ?
    N2 C1 C2 C3 . . . . -179.39(11) ?
    N1 C1 C2 C3 . . . . 0.12(16) ?
    C1 C2 C3 C4 . . . . -0.16(18) ?
    C2 C3 C4 C5 . . . . 0.13(17) ?
    C2 C3 C4 C6 . . . . 179.96(11) ?
    C1 N1 C5 C4 . . . . 0.03(17) ?
    C3 C4 C5 N1 . . . . -0.06(16) ?
    C6 C4 C5 N1 . . . . -179.89(10) ?
    O2 C7 C8 C13 . . . . -178.50(10) ?
    O1 C7 C8 C13 . . . . 2.43(16) ?
    O2 C7 C8 C9 . . . . 1.54(15) ?
    O1 C7 C8 C9 . . . . -177.53(10) ?
    C13 C8 C9 C10 . . . . -0.51(16) ?
    C7 C8 C9 C10 . . . . 179.45(9) ?
    C8 C9 C10 C11 . . . . 1.46(16) ?
    C8 C9 C10 Cl1 . . . . -178.02(8) ?
    C9 C10 C11 C12 . . . . -1.01(17) ?
    Cl1 C10 C11 C12 . . . . 178.47(9) ?
    C10 C11 C12 C13 . . . . -0.39(18) ?
    C9 C8 C13 C12 . . . . -0.85(17) ?
    C7 C8 C13 C12 . . . . 179.19(10) ?
    C11 C12 C13 C8 . . . . 1.32(18) ?
loop_
    _geom_hbond_atom_site_label_D
    _geom_hbond_atom_site_label_H
    _geom_hbond_atom_site_label_A
    _geom_hbond_site_symmetry_A
    _geom_hbond_distance_DH
    _geom_hbond_distance_HA
    _geom_hbond_distance_DA
    _geom_hbond_angle_DHA
    _geom_hbond_publ_flag
    N1 H1N1 O1 . 1.00(2) 1.68(2) 2.6716(13) 174(2) yes
    N2 H1N2 O2 . 0.946(19) 1.820(19) 2.7618(15) 173.0(19) yes
    N2 H2N2 O1 4_576 0.90(2) 1.95(2) 2.8526(14) 174.0(17) yes
    C2 H2A O2 2_656 0.95 2.52 3.2104(15) 130 yes
_iucr_refine_instructions_details
;
TITL I in P2(1)/c (100K)
CELL 0.71073   9.0318  11.6590  12.1166  90.000 101.521  90.000
ZERR    4.00   0.0011   0.0014   0.0015   0.000   0.002   0.000
LATT  1
SYMM -X, 0.5+Y, 0.5-Z
SFAC C H N O Cl
UNIT 52 52 8 8 4
TEMP -173.000
SIZE 0.222 0.312 0.533
L.S. 10
BOND $H
FMAP 2 1 60
OMIT 1 1 8
OMIT 1 0 8
OMIT 2 3 1
OMIT -1 4 8
EQIV $1 x,3/2-y,1/2+z
HTAB N2 O1_$1
ACTA
CONF
PLAN 20
WGHT      0.0700      0.2814
FVAR       0.89590
CL1   5    1.050159    0.251952    0.664895    11.00000    0.02441    0.02607 =
         0.02424    0.00262    0.00168    0.00991
O1    4    0.600561    0.652065    0.469063    11.00000    0.03017    0.02593 =
         0.01608    0.00304    0.00612    0.01254
O2    4    0.725880    0.624844    0.645807    11.00000    0.02851    0.02530 =
         0.01625   -0.00213    0.00341    0.00746
N1    3    0.453103    0.819884    0.551720    11.00000    0.01832    0.01954 =
         0.01557   -0.00188    0.00374    0.00339
N2    3    0.552196    0.777833    0.739084    11.00000    0.02396    0.02623 =
         0.01497   -0.00252    0.00252    0.00500
C1    1    0.463960    0.843185    0.662483    11.00000    0.01677    0.02008 =
         0.01728   -0.00280    0.00466   -0.00029
C2    1    0.378577    0.936929    0.691734    11.00000    0.02061    0.02306 =
         0.02027   -0.00607    0.00656    0.00049
AFIX  43
H2A   2    0.383295    0.956127    0.768556    11.00000   -1.20000
AFIX   0
C3    1    0.289676    0.999130    0.608266    11.00000    0.01930    0.02072 =
         0.02625   -0.00473    0.00641    0.00302
AFIX  43
H3A   2    0.232712    1.061509    0.628308    11.00000   -1.20000
AFIX   0
C4    1    0.279956    0.973342    0.492747    11.00000    0.01829    0.02016 =
         0.02297   -0.00005    0.00450    0.00242
C5    1    0.364214    0.882463    0.468907    11.00000    0.01887    0.02151 =
         0.01661   -0.00062    0.00381    0.00207
AFIX  43
H5A   2    0.360713    0.862355    0.392449    11.00000   -1.20000
AFIX   0
C6    1    0.181562    1.042621    0.402237    11.00000    0.02527    0.02585 =
         0.02688    0.00236    0.00380    0.00840
AFIX 137
H6A   2    0.196760    1.017003    0.328271    11.00000   -1.50000
H6B   2    0.208360    1.123927    0.412383    11.00000   -1.50000
H6C   2    0.075360    1.032141    0.406996    11.00000   -1.50000
AFIX   0
C7    1    0.693199    0.597878    0.544010    11.00000    0.01952    0.01811 =
         0.01628    0.00134    0.00688    0.00231
C8    1    0.767994    0.491598    0.508051    11.00000    0.01556    0.01688 =
         0.01590   -0.00004    0.00489    0.00117
C9    1    0.865155    0.429234    0.590633    11.00000    0.01656    0.01874 =
         0.01644   -0.00001    0.00374    0.00112
AFIX  43
H9A   2    0.884006    0.453660    0.666960    11.00000   -1.20000
AFIX   0
C10   1    0.933803    0.331166    0.559816    11.00000    0.01463    0.01878 =
         0.02047    0.00159    0.00302    0.00187
C11   1    0.911177    0.294722    0.448666    11.00000    0.01967    0.02032 =
         0.02384   -0.00390    0.00464    0.00295
AFIX  43
H11A  2    0.960333    0.228015    0.428815    11.00000   -1.20000
AFIX   0
C12   1    0.814962    0.357968    0.366927    11.00000    0.02425    0.02458 =
         0.01819   -0.00468    0.00359    0.00324
AFIX  43
H12A  2    0.798687    0.334516    0.290363    11.00000   -1.20000
AFIX   0
C13   1    0.742150    0.455533    0.396377    11.00000    0.02077    0.02229 =
         0.01601   -0.00035    0.00288    0.00333
AFIX  43
H13A  2    0.675012    0.497281    0.340240    11.00000   -1.20000
AFIX   0
H1N1  2    0.511304    0.755442    0.525730    11.00000    0.05537
H1N2  2    0.617438    0.725072    0.712914    11.00000    0.03656
H2N2  2    0.574300    0.801470    0.811406    11.00000    0.03542
HKLF 4
REM  mo_kta2_0m in P2(1)/c (100K)
REM R1 =  0.0380 for   3201 Fo > 4sig(Fo)  and  0.0428 for all   3629 data
REM    176 parameters refined using      0 restraints
END
REM Highest difference peak  0.480,  deepest hole -0.329,  1-sigma level  0.066
Q1    1   0.9061  0.3787  0.5759  11.00000  0.05    0.48
Q2    1   0.7352  0.5415  0.5234  11.00000  0.05    0.48
Q3    1   0.2832  0.9716  0.5514  11.00000  0.05    0.46
Q4    1   0.7606  0.4715  0.4542  11.00000  0.05    0.45
Q5    1   1.0463  0.1857  0.6471  11.00000  0.05    0.41
Q6    1   0.2986  0.9230  0.4793  11.00000  0.05    0.41
Q7    1   1.0538  0.3177  0.7057  11.00000  0.05    0.40
Q8    1   0.9265  0.3149  0.5012  11.00000  0.05    0.39
Q9    1   0.4292  0.8919  0.6748  11.00000  0.05    0.37
Q10   1   0.7684  0.4012  0.3852  11.00000  0.05    0.34
Q11   1   0.8179  0.4606  0.5467  11.00000  0.05    0.32
Q12   1   0.3550  0.9780  0.6421  11.00000  0.05    0.30
Q13   1   0.3230  0.9602  0.6442  11.00000  0.05    0.30
Q14   1   0.2444  1.0068  0.4529  11.00000  0.05    0.28
Q15   1   0.4672  0.7732  0.5404  11.00000  0.05    0.28
Q16   1   0.4485  0.8206  0.6052  11.00000  0.05    0.28
Q17   1   0.6069  0.7151  0.4799  11.00000  0.05    0.28
Q18   1   0.8519  0.3226  0.4151  11.00000  0.05    0.27
Q19   1   0.3973  0.8403  0.5148  11.00000  0.05    0.26
Q20   1   0.5224  0.8192  0.7023  11.00000  0.05    0.26
;
