# Supplementary material for: 2-Amino-5-methyl­pyridinium 3-chloro­benzoate
Source: Acta Crystallogr Sect E Struct Rep Online. 2012 Oct 24;68(Pt 11):o3195. doi: 10.1107/S1600536812043231 (PMC3515286; doi:10.1107/S1600536812043231)
Supplement: Supplementary file 2 [file e-68-o3195-Isup2.hkl]

# 
# h,k,l, Fc-squared, Fo-squared, sigma(Fo-squared) and status flag 
# 
data_I
_shelx_title ' mo_kta2_0m in P2(1)/c (100K)' 
_shelx_refln_list_code          4 
_shelx_F_calc_maximum      109.51 
_exptl_crystal_F_000       552.00 
_reflns_d_resolution_high  0.7091 
 
loop_ 
 _symmetry_equiv_pos_as_xyz 
 'x, y, z' 
 '-x, y+1/2, -z+1/2' 
 '-x, -y, -z' 
 'x, -y-1/2, z-1/2' 
 
_cell_length_a     9.0318 
_cell_length_b    11.6590 
_cell_length_c    12.1166 
_cell_angle_alpha  90.000 
_cell_angle_beta  101.521 
_cell_angle_gamma  90.000 
 
_shelx_F_squared_multiplier     1.000 
 
loop_ 
 _refln_index_h 
 _refln_index_k 
 _refln_index_l 
 _refln_F_squared_calc 
 _refln_F_squared_meas 
 _refln_F_squared_sigma 
 _refln_observed_status 
   1   0   0      305.07      403.15      8.35 o 
   2   0   0      186.41      266.68      5.24 o 
   3   0   0      601.99      708.16     20.19 o 
   4   0   0      440.11      593.28     13.89 o 
   5   0   0       96.31      132.16      6.71 o 
   6   0   0     1536.54     2093.10     58.12 o 
   7   0   0        6.55        8.28      1.45 o 
   8   0   0      572.99      668.25     18.73 o 
   9   0   0      960.02     1148.11     30.90 o 
  10   0   0      374.16      426.87     13.33 o 
  11   0   0       67.41       69.47      4.38 o 
  12   0   0      446.54      483.84     21.00 o 
   1   1   0        3.23       12.96      0.34 o 
   2   1   0      466.33      584.02      7.55 o 
   3   1   0        5.66        3.11      0.59 o 
   4   1   0      972.58     1134.68     26.48 o 
   5   1   0     1168.16     1421.67     19.72 o 
   6   1   0      433.74      516.49     11.55 o 
   7   1   0      151.75      184.74      6.43 o 
   8   1   0     1053.79     1251.77     23.45 o 
   9   1   0        5.86        5.34      1.22 o 
  10   1   0      136.02      152.74      4.52 o 
  11   1   0        1.42        0.80      1.22 o 
  12   1   0       42.58       43.71      3.66 o 
   0   2   0      228.13      188.81      5.40 o 
   1   2   0      868.68      871.11     15.91 o 
   3   2   0        0.32        0.83      0.36 o 
   4   2   0       11.52       21.22      0.98 o 
   5   2   0       11.86       11.97      0.76 o 
   6   2   0      240.16      243.47      5.89 o 
   7   2   0      594.91      700.47     12.20 o 
   8   2   0     1230.44     1418.46     26.33 o 
   9   2   0        8.23        7.22      1.29 o 
  10   2   0      407.00      431.70      9.52 o 
  11   2   0       32.80       40.19      2.89 o 
  12   2   0       25.93       31.61      3.60 o 
   1   3   0     1015.71      952.98     15.60 o 
   2   3   0       24.91       24.12      0.78 o 
   3   3   0     3662.55     3881.84     62.17 o 
   4   3   0      136.40      134.82      2.41 o 
   5   3   0      453.55      482.59      7.76 o 
   6   3   0      909.14      984.03     15.01 o 
   7   3   0       89.63       91.51      2.38 o 
   8   3   0       96.79      102.16      3.23 o 
   9   3   0      789.33      844.26     16.55 o 
  10   3   0        6.12        6.42      1.41 o 
  11   3   0       24.58       24.40      2.34 o 
  12   3   0       15.95       16.03      2.19 o 
   1   4   0     4378.83     4004.81     64.73 o 
   2   4   0      735.91      601.48     14.25 o 
   3   4   0      119.87      114.05      2.69 o 
   4   4   0     1142.27     1339.33     17.32 o 
   5   4   0       94.93      112.23      1.96 o 
   6   4   0      301.93      316.56      5.42 o 
   7   4   0       83.65       87.01      2.56 o 
   8   4   0      221.52      222.57      5.42 o 
   9   4   0       63.37       67.11      2.75 o 
  10   4   0      218.62      228.23      6.77 o 
  11   4   0      151.32      146.81      5.23 o 
  12   4   0       25.99       30.59      2.75 o 
   1   5   0       98.52      115.30      2.04 o 
   2   5   0     2131.78     2170.26     32.05 o 
   3   5   0     2503.79     2539.68     37.49 o 
   4   5   0        7.94        5.71      0.52 o 
   5   5   0     1017.49     1113.33     17.45 o 
   6   5   0      681.14      693.52     10.94 o 
   7   5   0     3776.57     3779.82     61.12 o 
   8   5   0      188.86      194.52      4.15 o 
   9   5   0        5.25        5.78      1.19 o 
  10   5   0       32.83       34.97      2.58 o 
  11   5   0       48.82       42.06      2.99 o 
   0   6   0       46.56       77.77      3.09 o 
   1   6   0     1978.82     1828.93     27.23 o 
   2   6   0      653.00      563.54      8.16 o 
   3   6   0      697.37      686.48      9.85 o 
   4   6   0      146.07      131.67      3.61 o 
   5   6   0        9.26        8.40      0.66 o 
   6   6   0       95.90      104.30      2.68 o 
   7   6   0       47.29       48.08      2.14 o 
   8   6   0       10.17       12.59      1.26 o 
   9   6   0      103.41      100.45      3.89 o 
  10   6   0      131.51      130.30     10.74 o 
  11   6   0      247.49      229.07      8.36 o 
   1   7   0     1812.55     1819.12     27.22 o 
   2   7   0       76.60       74.09      1.91 o 
   3   7   0      222.60      212.37      3.85 o 
   4   7   0     1523.37     1549.74     23.34 o 
   5   7   0     3842.73     3677.48     63.91 o 
   6   7   0       76.03       65.74      2.53 o 
   7   7   0      293.69      272.85      8.20 o 
   8   7   0       69.85       65.97      2.69 o 
   9   7   0       30.29       28.79      2.63 o 
  10   7   0       30.56       25.68      2.30 o 
  11   7   0       19.19       21.20      2.29 o 
   0   8   0     1089.36      994.29     18.61 o 
   1   8   0      271.09      244.17      4.01 o 
   3   8   0      969.39      937.45     15.97 o 
   4   8   0      665.36      616.50      9.12 o 
   5   8   0        1.62       -0.15      0.70 o 
   6   8   0       10.34       11.15      1.31 o 
   7   8   0       24.65       23.01      1.75 o 
   8   8   0      147.76      134.77      4.27 o 
   9   8   0      254.33      237.81      8.16 o 
  10   8   0       33.45       31.64      3.32 o 
   1   9   0       32.52       34.12      1.15 o 
   2   9   0      377.47      374.31      5.48 o 
   3   9   0     1752.16     1645.24     21.46 o 
   4   9   0      197.93      203.26      3.35 o 
   5   9   0      309.11      294.71      5.87 o 
   6   9   0      250.35      234.38      5.79 o 
   7   9   0       41.75       42.39      2.26 o 
   8   9   0       93.57       93.91      4.37 o 
   9   9   0        8.13        8.02      1.44 o 
  10   9   0        0.43        1.09      1.35 o 
   0  10   0      934.96      887.14     19.75 o 
   1  10   0      282.17      263.81      4.47 o 
   2  10   0      533.08      504.41      7.74 o 
   3  10   0        3.97        3.98      0.67 o 
   4  10   0        1.60        2.12      0.88 o 
   5  10   0      358.78      336.19      7.63 o 
   6  10   0        9.24        7.36      1.26 o 
   7  10   0      109.29      102.30      4.20 o 
   8  10   0       27.43       22.63      2.32 o 
   9  10   0      396.35      378.54      8.92 o 
   1  11   0       13.36       12.84      1.01 o 
   2  11   0       27.39       27.31      1.35 o 
   3  11   0      100.13      105.86      2.40 o 
   4  11   0      444.35      436.67      9.43 o 
   5  11   0      219.00      224.80      6.64 o 
   6  11   0      559.78      553.63     11.76 o 
   7  11   0        6.93        8.21      1.65 o 
   8  11   0       27.90       30.33      3.19 o 
   9  11   0        0.08       -0.61      1.15 o 
   0  12   0      246.59      241.47      6.66 o 
   1  12   0      161.05      161.53      3.52 o 
   2  12   0      523.73      532.65      8.98 o 
   3  12   0       79.17       79.04      2.53 o 
   4  12   0       36.82       34.04      2.42 o 
   5  12   0        6.56        6.82      1.56 o 
   6  12   0        1.44        1.67      1.25 o 
   7  12   0       56.20       62.23      3.49 o 
   8  12   0      128.65      132.67      5.01 o 
   1  13   0       20.11       21.32      1.34 o 
   2  13   0      114.04      115.61      3.24 o 
   3  13   0      170.58      170.56      4.85 o 
   4  13   0      327.16      339.07      9.20 o 
   5  13   0       46.52       56.75      3.14 o 
   6  13   0      225.53      218.93      6.81 o 
   7  13   0       31.65       38.56      3.00 o 
   0  14   0       45.06       56.69      2.97 o 
   1  14   0      121.93      132.06      3.63 o 
   2  14   0       98.39      102.85      3.65 o 
   3  14   0      173.55      193.07      6.15 o 
   4  14   0       96.44      108.50      6.32 o 
   5  14   0       17.92       18.65      2.15 o 
   6  14   0        0.00        0.33      2.21 o 
   1  15   0       35.97       38.96      4.22 o 
   2  15   0      366.70      402.99      9.48 o 
   3  15   0       10.34       13.99      2.00 o 
   4  15   0      108.69      126.58      4.86 o 
   5  15   0       76.82       89.29      4.14 o 
   0  16   0       87.20      101.93      9.30 o 
   1  16   0      102.78      136.08      7.65 o 
   2  16   0        3.69        8.83      3.71 o 
 -12   1   1      212.30      233.46      7.27 o 
 -11   1   1      625.56      687.18     14.28 o 
 -10   1   1        0.30        0.83      1.08 o 
  -9   1   1        0.49       -0.46      0.91 o 
  -8   1   1        2.33        3.23      0.95 o 
  -7   1   1       24.89       23.90      1.48 o 
  -6   1   1        9.41       10.32      0.78 o 
  -5   1   1       27.33       30.05      3.50 o 
  -4   1   1      387.70      483.63     10.38 o 
  -3   1   1      257.51      331.30     11.38 o 
  -2   1   1      143.24      158.86      3.38 o 
  -1   1   1      484.38      418.01      9.32 o 
   0   1   1      658.42      691.23     18.57 o 
   1   1   1     2757.70     2928.64     39.78 o 
   2   1   1     2162.11     1555.89     55.23 o 
   3   1   1       19.83       13.98      0.60 o 
   4   1   1      393.16      485.76      7.40 o 
   5   1   1        3.38        5.87      0.73 o 
   6   1   1     1076.30     1335.66     18.28 o 
   7   1   1       34.76       38.95      1.78 o 
   8   1   1       93.47      107.01      3.30 o 
   9   1   1      126.66      136.40      4.01 o 
  10   1   1        9.20        7.02      1.35 o 
  11   1   1       80.92       84.65      6.55 o 
  12   1   1       12.95       10.31      2.48 o 
 -12   2   1       35.17       37.57      2.95 o 
 -11   2   1      129.19      133.02      4.37 o 
 -10   2   1        4.35        5.20      1.28 o 
  -9   2   1        0.23        1.48      1.32 o 
  -8   2   1       39.03       47.66      3.32 o 
  -7   2   1        3.83        4.90      0.86 o 
  -6   2   1      117.43      145.89      3.59 o 
  -5   2   1        2.98        1.15      0.73 o 
  -4   2   1      442.58      525.32      9.98 o 
  -3   2   1     1169.52     1354.62     30.42 o 
  -1   2   1     2806.91     2743.64     50.18 o 
   0   2   1      247.84      223.04      3.81 o 
   1   2   1        0.53       -0.24      0.24 o 
   2   2   1     2800.26     3087.64     56.43 o 
   3   2   1       27.26       26.69      0.91 o 
   4   2   1      386.00      463.51      6.26 o 
   5   2   1      145.10      158.00      2.67 o 
   6   2   1      133.88      168.46      3.51 o 
   7   2   1       30.81       29.80      1.18 o 
   8   2   1        7.81        8.94      1.20 o 
   9   2   1      101.41      118.15      3.68 o 
  10   2   1       84.55       78.74      3.53 o 
  11   2   1       51.86       53.59      3.19 o 
  12   2   1       25.68       23.75      3.28 o 
 -12   3   1       17.01       18.19      2.58 o 
 -11   3   1       38.26       37.42      2.78 o 
 -10   3   1      523.42      542.00     11.50 o 
  -9   3   1     1317.66     1410.05     26.46 o 
  -8   3   1      178.67      197.45      4.51 o 
  -7   3   1        2.45        2.89      0.68 o 
  -6   3   1        0.41       -0.21      0.37 o 
  -5   3   1      657.90      808.61     13.64 o 
  -4   3   1      568.61      671.96     16.31 o 
  -3   3   1     1705.05     1931.43     28.35 o 
  -2   3   1      669.30      642.98     10.07 o 
  -1   3   1     1666.99     1504.00     31.98 o 
   0   3   1     2470.99     2439.78     35.92 o 
   1   3   1      944.86      862.82     12.79 o 
   3   3   1      143.38      168.10      3.17 o 
   4   3   1      142.91      182.57      3.49 o 
   5   3   1       51.07       50.14      1.33 o 
   6   3   1      401.84      437.75      7.61 o 
   7   3   1      115.81      117.40      2.35 o 
   8   3   1      287.99      321.91      7.16 o 
   9   3   1      328.20      329.54      7.49 o 
  10   3   1      280.20      279.33      7.81 o 
  11   3   1        3.25        1.57      1.37 o 
  12   3   1        9.41        8.22      2.10 o 
 -12   4   1        0.79        0.11      1.49 o 
 -11   4   1        8.69       10.74      1.85 o 
 -10   4   1      210.29      210.46      5.60 o 
  -9   4   1       82.14       79.22      2.97 o 
  -8   4   1      126.87      126.16      3.36 o 
  -7   4   1       19.41       18.53      1.20 o 
  -6   4   1       17.42       25.39      1.34 o 
  -5   4   1      325.50      357.47      7.53 o 
  -4   4   1     5287.80     6059.52     89.07 o 
  -3   4   1       51.56       58.07      1.08 o 
  -2   4   1      935.13      967.96     18.17 o 
  -1   4   1     1689.57     1548.18     27.32 o 
   0   4   1       25.50       22.13      0.66 o 
   1   4   1      214.62      111.11      5.99 o 
   2   4   1      180.67      166.81      7.48 o 
   3   4   1       29.25       26.43      0.95 o 
   4   4   1      292.87      358.75      5.05 o 
   5   4   1       82.01       90.06      1.87 o 
   6   4   1      356.51      363.39      5.61 o 
   7   4   1       26.07       23.49      1.19 o 
   8   4   1       80.11       86.82      2.65 o 
   9   4   1      358.62      365.75     12.84 o 
  10   4   1        9.28        8.06      1.58 o 
  11   4   1        0.75        0.48      1.32 o 
 -12   5   1       82.60       78.29      3.95 o 
 -11   5   1       21.07       21.76      2.29 o 
 -10   5   1       29.23       23.92      1.96 o 
  -9   5   1       12.25       13.11      1.34 o 
  -8   5   1      138.94      130.16      3.17 o 
  -7   5   1     1668.15     1704.27     28.31 o 
  -6   5   1      407.08      430.94      7.97 o 
  -5   5   1      546.10      565.21      9.06 o 
  -4   5   1      378.02      384.58      6.94 o 
  -3   5   1       45.41       47.57      1.68 o 
  -2   5   1      184.01      165.07      3.53 o 
  -1   5   1     1732.10     1748.58     29.97 o 
   0   5   1      237.11      213.37      3.30 o 
   1   5   1       19.90       19.99      1.51 o 
   2   5   1      222.36      210.30      3.61 o 
   3   5   1       20.76       33.50      1.86 o 
   4   5   1      339.58      365.47     12.23 o 
   5   5   1      191.57      211.47      6.70 o 
   6   5   1       68.00       72.04      1.76 o 
   7   5   1      964.60      974.07     18.07 o 
   8   5   1      117.37      117.62      3.53 o 
   9   5   1       24.99       21.39      1.98 o 
  10   5   1        7.97        8.17      1.60 o 
  11   5   1        2.95        3.29      1.49 o 
 -11   6   1       22.95       25.88      4.84 o 
 -10   6   1        4.03        3.24      1.37 o 
  -9   6   1        9.47        7.70      1.27 o 
  -8   6   1       82.51       76.94      2.56 o 
  -7   6   1       62.01       58.54      2.16 o 
  -6   6   1        8.33       15.07      2.12 o 
  -5   6   1        6.01        3.68      0.88 o 
  -4   6   1        0.91        0.18      0.40 o 
  -3   6   1        1.06        0.16      0.37 o 
  -2   6   1       50.31       39.08      1.42 o 
  -1   6   1      736.12      704.05     10.82 o 
   0   6   1     1824.44     1798.72     24.71 o 
   1   6   1     2079.65     1974.04     32.30 o 
   2   6   1       19.60       23.22      0.89 o 
   3   6   1       75.64       78.59      1.85 o 
   4   6   1      148.19      123.27      2.98 o 
   5   6   1       23.67       23.28      1.21 o 
   6   6   1        0.16        2.28      0.75 o 
   7   6   1      158.96      156.84      3.79 o 
   8   6   1       35.13       37.41      2.56 o 
   9   6   1       49.18       41.62      2.61 o 
  10   6   1        0.59       -0.83      1.20 o 
  11   6   1       44.70       50.26      8.03 o 
 -11   7   1        0.04       -0.62      1.27 o 
 -10   7   1       43.26       41.24      2.83 o 
  -9   7   1        1.59        0.78      1.04 o 
  -8   7   1       26.90       28.65      1.93 o 
  -7   7   1      150.07      147.32      4.12 o 
  -6   7   1      164.18      154.56      4.15 o 
  -5   7   1        9.92        7.08      1.01 o 
  -4   7   1        0.00        0.95      0.75 o 
  -3   7   1        2.10        0.71      0.53 o 
  -2   7   1        1.46        2.79      0.41 o 
  -1   7   1      122.19      120.64      2.85 o 
   0   7   1        3.33        1.80      0.33 o 
   1   7   1       36.59       38.09      2.37 o 
   2   7   1       42.07       39.05      1.38 o 
   3   7   1       33.51       32.73      1.46 o 
   4   7   1      136.15      140.13      3.57 o 
   5   7   1     3322.02     3296.29     45.17 o 
   6   7   1      569.11      554.02      9.60 o 
   7   7   1        3.58        5.65      1.22 o 
   8   7   1       28.61       26.67      2.08 o 
   9   7   1       13.14       13.19      1.97 o 
  10   7   1       26.19       21.97      2.18 o 
  11   7   1       87.70       86.19      7.00 o 
 -11   8   1       51.11       48.44      3.72 o 
 -10   8   1       19.38       17.32      1.85 o 
  -9   8   1       35.58       34.44      2.58 o 
  -8   8   1        2.58        5.28      1.33 o 
  -7   8   1       60.30       59.85      2.56 o 
  -6   8   1      304.86      275.94      6.43 o 
  -5   8   1       30.79       28.46      1.75 o 
  -4   8   1       44.20       42.59      1.55 o 
  -3   8   1      157.71      154.51      2.81 o 
  -2   8   1      326.60      308.17      5.18 o 
  -1   8   1       35.62       32.18      1.34 o 
   0   8   1        0.00        0.48      0.28 o 
   1   8   1       70.74       72.39      1.81 o 
   2   8   1       94.00      122.26      3.95 o 
   3   8   1      389.06      382.44      5.97 o 
   4   8   1      102.46       88.20      2.06 o 
   5   8   1        2.37        2.99      0.74 o 
   6   8   1       33.99       31.49      1.94 o 
   7   8   1       94.65       92.04      3.34 o 
   8   8   1       11.76        8.89      1.52 o 
   9   8   1       17.44       15.49      2.15 o 
  10   8   1       18.94       16.77      2.04 o 
 -10   9   1        3.25        3.31      1.30 o 
  -9   9   1      221.62      208.33      6.45 o 
  -8   9   1      422.83      376.37      8.65 o 
  -7   9   1        2.02        0.69      1.03 o 
  -6   9   1        0.12        0.50      0.88 o 
  -5   9   1        0.17        0.70      0.83 o 
  -4   9   1       12.73        8.96      0.99 o 
  -3   9   1      321.75      334.03      6.46 o 
  -2   9   1       20.75       15.08      1.04 o 
  -1   9   1       49.73       54.29      1.78 o 
   0   9   1        0.28        0.52      0.40 o 
   1   9   1        0.35       -0.05      0.45 o 
   2   9   1        0.12        1.71      0.65 o 
   3   9   1     1785.21     1670.80     23.37 o 
   4   9   1      429.82      412.78      6.50 o 
   5   9   1       56.47       57.23      1.83 o 
   6   9   1        0.09        1.33      0.90 o 
   7   9   1       19.57       22.52      1.78 o 
   8   9   1       20.99       21.17      2.66 o 
   9   9   1       28.13       25.68      2.25 o 
  10   9   1       21.34       17.95      4.75 o 
 -10  10   1       20.28       27.62      2.53 o 
  -9  10   1       21.66       22.93      2.02 o 
  -8  10   1      307.01      296.84      7.29 o 
  -7  10   1       12.62       12.86      1.55 o 
  -6  10   1        0.06        0.94      1.46 o 
  -5  10   1        8.32        9.14      1.94 o 
  -4  10   1      342.92      336.50      6.76 o 
  -3  10   1       14.13       14.92      1.02 o 
  -2  10   1       20.15       21.74      1.06 o 
  -1  10   1       33.28       29.59      1.16 o 
   0  10   1      146.40      146.57      2.89 o 
   1  10   1       63.52       66.01      1.94 o 
   2  10   1      109.43      108.16      3.62 o 
   3  10   1       28.46       27.20      1.25 o 
   4  10   1      365.74      352.68      5.76 o 
   5  10   1        2.83        2.97      0.87 o 
   6  10   1       10.55       10.78      1.39 o 
   7  10   1       72.74       71.48      3.69 o 
   8  10   1        1.04        0.72      1.22 o 
   9  10   1        7.41        7.94      1.63 o 
  -9  11   1       68.39       64.01      3.15 o 
  -8  11   1        5.47        5.59      1.35 o 
  -7  11   1      245.03      251.08      8.96 o 
  -6  11   1      127.56      133.69      4.18 o 
  -5  11   1       15.61       15.17      1.62 o 
  -4  11   1        0.34        1.71      2.29 o 
  -3  11   1        0.23        0.85      0.76 o 
  -2  11   1       49.96       46.70      2.73 o 
  -1  11   1       11.13       11.18      0.88 o 
   0  11   1        4.41        3.46      0.92 o 
   1  11   1      381.82      392.67      6.32 o 
   2  11   1        0.00        0.71      0.64 o 
   3  11   1       47.67       50.84      1.65 o 
   4  11   1       52.04       55.86      2.78 o 
   5  11   1       75.06       78.10      3.92 o 
   6  11   1       12.19       13.94      1.52 o 
   7  11   1        1.89        2.74      1.64 o 
   8  11   1        1.87        2.26      1.37 o 
   9  11   1       12.18       12.46      1.90 o 
  -8  12   1       11.14       13.98      1.73 o 
  -7  12   1       44.68       44.45      2.82 o 
  -6  12   1      247.69      239.46      6.26 o 
  -5  12   1       67.39       67.11      3.56 o 
  -4  12   1       15.62       17.09      1.83 o 
  -3  12   1       36.17       38.46      2.23 o 
  -2  12   1       38.71       34.17      3.99 o 
  -1  12   1        1.76        2.77      0.77 o 
   0  12   1      135.64      138.10      3.16 o 
   1  12   1      204.62      195.52      4.04 o 
   2  12   1       62.31       72.24      3.99 o 
   3  12   1       82.94       86.49      2.40 o 
   4  12   1       63.81       57.23      2.44 o 
   5  12   1        0.04        0.43      1.15 o 
   6  12   1       53.35       49.80      2.90 o 
   7  12   1      100.61       92.36      7.19 o 
   8  12   1       21.00       17.37      2.07 o 
  -7  13   1       22.80       21.75      2.26 o 
  -6  13   1        0.75        2.48      1.74 o 
  -5  13   1      205.74      232.40      7.08 o 
  -4  13   1       97.52      108.22      4.34 o 
  -3  13   1        8.26       12.85      1.48 o 
  -2  13   1        0.00        0.68      0.99 o 
  -1  13   1       12.15       14.63      1.57 o 
   0  13   1      152.71      146.64      4.40 o 
   1  13   1       10.81       11.35      1.09 o 
   2  13   1        0.01        0.48      0.74 o 
   3  13   1       48.26       54.38      2.26 o 
   4  13   1      120.89      124.41      4.52 o 
   5  13   1       54.65       57.87      3.13 o 
   6  13   1        1.08        2.40      1.38 o 
   7  13   1       32.42       32.60      2.63 o 
  -6  14   1        0.17       -0.21      1.34 o 
  -5  14   1       67.09       66.56      4.24 o 
  -4  14   1       11.70       11.47      1.81 o 
  -3  14   1        9.76       16.41      1.94 o 
  -2  14   1        4.93        4.79      1.27 o 
  -1  14   1       20.84       23.20      1.95 o 
   0  14   1      104.53      102.50      3.66 o 
   1  14   1        7.46        7.48      1.17 o 
   2  14   1        8.73       10.53      1.45 o 
   3  14   1        1.59        1.58      1.28 o 
   4  14   1       38.53       43.17      2.82 o 
   5  14   1       45.16       53.68      3.15 o 
   6  14   1      165.15      160.69      6.19 o 
  -5  15   1        6.78       12.60      1.96 o 
  -4  15   1        0.04        1.38      1.74 o 
  -3  15   1      118.99      132.54      5.03 o 
  -2  15   1        0.01        4.53      1.97 o 
  -1  15   1       17.85       21.36      1.99 o 
   0  15   1       13.18       12.88      1.64 o 
   1  15   1       71.69       81.43      3.99 o 
   2  15   1        6.07        8.71      2.65 o 
   3  15   1      141.60      155.71     12.00 o 
   4  15   1       14.39       16.81      7.47 o 
  -2  16   1        3.14        3.43      2.07 o 
  -1  16   1        0.49        2.33      1.63 o 
   0  16   1       15.53       18.23      7.29 o 
   1  16   1       36.93       39.32      4.63 o 
   2  16   1       22.46       27.30      4.64 o 
 -12   0   2       13.12       14.58      2.73 o 
 -11   0   2       26.96       29.91      3.40 o 
 -10   0   2       15.90       13.72      2.36 o 
  -9   0   2       56.67       62.92      4.88 o 
  -8   0   2      115.97      135.08      5.33 o 
  -7   0   2      461.90      509.90     11.91 o 
  -6   0   2      116.22       99.67      2.64 o 
  -5   0   2     1522.73     1767.55     32.13 o 
  -4   0   2        0.74        3.32      0.50 o 
  -3   0   2     3596.34     3988.58     91.27 o 
  -2   0   2     5234.56     5712.05    298.45 o 
  -1   0   2      117.92      112.27      3.34 o 
   0   0   2     7546.63     7385.05    258.89 o 
   1   0   2      436.28      444.94      9.86 o 
   2   0   2     1624.09     1702.55     31.00 o 
   3   0   2     1350.94     1365.00     42.08 o 
   4   0   2      310.65      287.21      6.11 o 
   5   0   2     3319.03     3767.68     76.89 o 
   6   0   2     1045.84     1148.27     24.66 o 
   7   0   2      208.18      230.79      9.67 o 
   8   0   2       27.99       34.79      2.01 o 
   9   0   2        8.58        6.78      1.76 o 
  10   0   2      301.68      315.28     14.28 o 
  11   0   2        1.08       -2.12      2.12 o 
  12   0   2       50.58       50.78      5.51 o 
 -12   1   2        0.90        3.20      1.46 o 
 -11   1   2     1240.46     1390.95     26.63 o 
 -10   1   2      368.72      417.07      9.27 o 
  -9   1   2       92.48      106.36      3.42 o 
  -8   1   2      202.72      232.72      5.00 o 
  -7   1   2       10.51       14.21      1.09 o 
  -6   1   2      102.93      123.23      4.15 o 
  -5   1   2     2630.84     3162.41     42.81 o 
  -4   1   2       11.31       10.30      0.46 o 
  -3   1   2     9293.53     9987.59    242.18 o 
  -2   1   2     7230.21     7870.67    116.82 o 
  -1   1   2     9781.63     9699.40    158.19 o 
   0   1   2      251.82      249.71     11.23 o 
   1   1   2     1915.78     1921.02     28.21 o 
   2   1   2      569.98      597.21      8.32 o 
   3   1   2        2.44        1.95      0.77 o 
   4   1   2     1402.78     1660.79     22.77 o 
   5   1   2      929.33     1037.34     14.96 o 
   6   1   2       56.89       38.62      2.89 o 
   7   1   2     1029.47     1123.24     15.78 o 
   8   1   2        0.75       -0.62      0.62 o 
   9   1   2      508.16      535.98     12.72 o 
  10   1   2       79.92       79.21      7.70 o 
  11   1   2      148.77      162.68     10.38 o 
  12   1   2       65.55       64.74      4.19 o 
 -12   2   2        6.70        4.89      1.55 o 
 -11   2   2       25.51       26.39      2.24 o 
 -10   2   2      227.98      255.18      6.37 o 
  -9   2   2       37.36       42.54      2.31 o 
  -8   2   2      124.47      125.02      3.27 o 
  -7   2   2      435.18      482.60      8.02 o 
  -6   2   2      671.06      741.85     12.65 o 
  -5   2   2      519.45      574.79     13.19 o 
  -4   2   2     1265.24     1696.79     25.04 o 
  -3   2   2     3600.88     3871.08     80.68 o 
  -2   2   2     8723.21     8914.08    162.28 o 
  -1   2   2       51.00       45.11      1.94 o 
   0   2   2     3535.43     3365.74     71.48 o 
   1   2   2      740.60      719.76     11.65 o 
   2   2   2     1226.63     1224.05     16.74 o 
   3   2   2     3447.99     3601.08     57.51 o 
   4   2   2     1636.51     1882.78     24.22 o 
   5   2   2      209.04      212.86      3.25 o 
   6   2   2      276.80      272.10      5.19 o 
   7   2   2     1093.04     1228.19     17.20 o 
   8   2   2       25.13       29.81      1.32 o 
   9   2   2        1.22       -0.31      1.09 o 
  10   2   2       73.70       83.09      3.58 o 
  11   2   2       76.43       85.01      4.67 o 
  12   2   2      128.81      127.88      8.20 o 
 -12   3   2      117.13      129.59      4.47 o 
 -11   3   2        4.79        4.93      1.72 o 
 -10   3   2       71.71       76.89      3.09 o 
  -9   3   2     1195.69     1273.21     21.67 o 
  -8   3   2      346.23      372.43      7.28 o 
  -7   3   2       61.08       64.31      1.91 o 
  -6   3   2        0.78        0.33      0.32 o 
  -5   3   2      789.86      858.47     16.03 o 
  -4   3   2     1513.61     1540.62     25.05 o 
  -3   3   2     7050.53     7498.94    120.12 o 
  -2   3   2      220.65      261.34      4.58 o 
  -1   3   2     2551.41     2223.76     68.58 o 
   0   3   2     5490.48     5290.16     96.53 o 
   1   3   2      114.47      128.01      3.42 o 
   2   3   2       23.54       16.71      2.12 o 
   3   3   2      301.32      344.14      7.17 o 
   4   3   2      763.67      888.17     12.48 o 
   5   3   2      395.54      405.19      6.09 o 
   6   3   2      217.93      223.66      4.40 o 
   7   3   2      755.29      805.24     11.60 o 
   8   3   2      372.35      400.13      7.83 o 
   9   3   2      265.59      266.95      9.88 o 
  10   3   2       76.98       82.01      3.56 o 
  11   3   2        9.98        7.67      1.95 o 
 -12   4   2        3.17        3.73      1.68 o 
 -11   4   2        9.88       12.91      1.71 o 
 -10   4   2       37.92       34.11      2.25 o 
  -9   4   2      150.61      154.32      3.98 o 
  -8   4   2     1103.79     1124.12     19.13 o 
  -7   4   2       89.73       86.28      2.33 o 
  -6   4   2       32.90       27.90      1.66 o 
  -5   4   2      492.69      491.43      8.67 o 
  -4   4   2    11269.48    11881.76    174.89 o 
  -3   4   2      580.30      587.99      9.12 o 
  -2   4   2     2126.51     2375.98     38.56 o 
  -1   4   2     3184.89     3021.75     62.90 o 
   0   4   2     1285.49     1167.57     20.07 o 
   1   4   2      749.33      679.58     10.33 o 
   2   4   2     2772.81     2925.23     42.72 o 
   3   4   2      594.71      574.68      9.92 o 
   4   4   2     2003.62     2089.39     28.62 o 
   5   4   2     1974.62     2006.79     29.88 o 
   6   4   2       76.07       78.93      1.96 o 
   7   4   2       11.81       13.63      1.50 o 
   8   4   2       35.80       32.19      1.61 o 
   9   4   2        2.08        3.04      1.23 o 
  10   4   2       95.68       97.95      7.46 o 
  11   4   2       81.33       84.65      7.96 o 
 -12   5   2      259.93      239.95      7.49 o 
 -11   5   2       60.39       67.32      3.27 o 
 -10   5   2       84.92       91.68      3.10 o 
  -9   5   2        7.47        8.51      1.18 o 
  -8   5   2       17.44       19.27      2.08 o 
  -7   5   2       13.25       16.50      1.99 o 
  -6   5   2        2.35        6.06      1.37 o 
  -5   5   2      135.24      130.78      3.04 o 
  -4   5   2      462.32      423.26      6.34 o 
  -3   5   2       25.90        7.43      1.13 o 
  -2   5   2      794.80      748.44     12.65 o 
  -1   5   2     2378.24     2204.86     40.11 o 
   0   5   2     1307.86     1183.11     19.26 o 
   1   5   2      151.39      131.89      2.25 o 
   2   5   2      462.38      493.37      7.76 o 
   3   5   2      261.60      252.88      4.37 o 
   4   5   2      375.32      378.20      5.77 o 
   5   5   2     1185.16     1198.01     18.20 o 
   6   5   2        8.14       11.58      0.88 o 
   7   5   2        6.02        6.35      0.81 o 
   8   5   2      634.74      632.84     17.71 o 
   9   5   2       48.50       48.55      3.21 o 
  10   5   2      302.15      297.32     10.48 o 
  11   5   2       81.22       77.49      3.71 o 
 -11   6   2       82.11       72.05      3.74 o 
 -10   6   2       83.75       84.69      3.56 o 
  -9   6   2      206.63      213.24      5.43 o 
  -8   6   2      206.58      205.36      4.37 o 
  -7   6   2      142.92      133.52      3.43 o 
  -6   6   2     4279.35     4372.04     70.41 o 
  -5   6   2      127.36      117.58      3.21 o 
  -4   6   2      884.57      856.62     16.03 o 
  -3   6   2       80.82       78.74      2.05 o 
  -2   6   2       38.94       38.20      1.73 o 
  -1   6   2      244.70      220.12      4.19 o 
   0   6   2     2794.47     2829.29     38.52 o 
   1   6   2      179.08      200.48      3.65 o 
   2   6   2     2160.06     2041.19     36.98 o 
   3   6   2      878.90      804.11     14.03 o 
   4   6   2     1617.18     1621.60     22.57 o 
   5   6   2     1017.33     1070.68     15.73 o 
   6   6   2      254.45      246.67      4.90 o 
   7   6   2       35.77       40.05      1.66 o 
   8   6   2        1.30       -0.03      1.08 o 
   9   6   2       33.05       27.21      3.87 o 
  10   6   2       79.31       86.35      3.78 o 
  11   6   2      174.30      177.14     12.83 o 
 -11   7   2        2.88        2.73      1.48 o 
 -10   7   2      325.82      312.99      6.88 o 
  -9   7   2        2.74        2.36      0.99 o 
  -8   7   2       22.66       24.02      2.01 o 
  -7   7   2       93.53       93.76      3.13 o 
  -6   7   2      469.88      410.61      8.74 o 
  -5   7   2        6.09        2.86      0.94 o 
  -4   7   2       43.36       39.34      1.40 o 
  -3   7   2      367.29      305.97      5.85 o 
  -2   7   2      615.38      535.83     14.47 o 
  -1   7   2      189.17      139.11      2.88 o 
   0   7   2     1325.81     1302.91     18.11 o 
   1   7   2      379.16      382.11      5.77 o 
   2   7   2      738.57      728.94     13.81 o 
   3   7   2      490.02      451.75      8.04 o 
   4   7   2       52.24       47.06      1.44 o 
   5   7   2      255.41      224.09      5.56 o 
   6   7   2      644.32      638.89     14.44 o 
   7   7   2      229.80      217.85      4.63 o 
   8   7   2      150.27      143.19      4.75 o 
   9   7   2      258.03      242.81      8.23 o 
  10   7   2      196.29      189.13     11.77 o 
 -11   8   2        0.38       -0.27      1.59 o 
 -10   8   2      180.09      186.82      5.43 o 
  -9   8   2        0.13        0.09      1.03 o 
  -8   8   2      806.04      756.15     15.34 o 
  -7   8   2      448.75      428.77      9.31 o 
  -6   8   2      385.46      376.96      8.24 o 
  -5   8   2      331.02      321.87      7.13 o 
  -4   8   2       72.99       76.34      2.46 o 
  -3   8   2      725.98      658.37     17.54 o 
  -2   8   2      112.98       90.46      2.23 o 
  -1   8   2      448.61      443.93      7.21 o 
   0   8   2      104.93       93.62      2.69 o 
   1   8   2      598.70      570.86     11.35 o 
   2   8   2     3113.01     2970.40     47.87 o 
   3   8   2      195.45      179.35      3.25 o 
   4   8   2      491.19      464.34      7.31 o 
   5   8   2       20.01       19.24      1.17 o 
   6   8   2      144.46      152.90      3.25 o 
   7   8   2      474.77      465.25      9.66 o 
   8   8   2        9.14        9.04      1.53 o 
   9   8   2       62.92       55.99      3.48 o 
  10   8   2       11.19        9.54      3.27 o 
 -10   9   2       43.59       43.51      2.74 o 
  -9   9   2        1.54        5.73      1.51 o 
  -8   9   2       15.57       25.43      2.90 o 
  -7   9   2       65.18       59.88      2.65 o 
  -6   9   2        0.72        0.42      0.95 o 
  -5   9   2       47.22       45.12      2.19 o 
  -4   9   2      425.13      381.60      7.39 o 
  -3   9   2      113.23       85.38      2.56 o 
  -2   9   2     1011.59      951.34     14.85 o 
  -1   9   2      449.93      424.92      7.04 o 
   0   9   2       59.09       46.99      1.56 o 
   1   9   2        1.28        0.69      0.57 o 
   2   9   2      965.85      948.81     13.63 o 
   3   9   2     1485.09     1407.88     19.85 o 
   4   9   2      567.98      555.94      8.44 o 
   5   9   2       90.02       87.10      2.30 o 
   6   9   2      286.26      292.16      5.74 o 
   7   9   2      261.96      242.93      6.92 o 
   8   9   2      325.86      306.78      8.37 o 
   9   9   2       98.83       92.42      3.95 o 
  10   9   2       14.11       13.81      2.21 o 
 -10  10   2       12.33        7.41      1.73 o 
  -9  10   2       61.48       59.98      3.95 o 
  -8  10   2      110.54      116.33      4.71 o 
  -7  10   2      368.58      352.39      8.19 o 
  -6  10   2      291.39      269.26      6.54 o 
  -5  10   2      619.89      586.15     13.18 o 
  -4  10   2        1.77        3.83      0.88 o 
  -3  10   2       16.28       16.44      1.86 o 
  -2  10   2       11.28       10.69      1.00 o 
  -1  10   2        0.10        1.00      0.58 o 
   0  10   2      416.72      395.47      6.75 o 
   1  10   2      370.93      359.89      6.26 o 
   2  10   2        3.01        3.16      0.74 o 
   3  10   2      382.92      385.37      6.68 o 
   4  10   2      201.04      209.77      3.86 o 
   5  10   2       83.34       79.37      2.25 o 
   6  10   2      215.34      203.18      4.75 o 
   7  10   2        0.25        1.10      1.19 o 
   8  10   2        1.51       -0.36      1.19 o 
   9  10   2       88.32       75.55      3.70 o 
  -9  11   2      147.59      144.44      5.80 o 
  -8  11   2       15.70       13.00      1.66 o 
  -7  11   2      221.72      234.66      6.17 o 
  -6  11   2       53.99       55.39      2.96 o 
  -5  11   2       16.51       17.22      1.59 o 
  -4  11   2      146.17      143.35      4.17 o 
  -3  11   2      157.35      157.28      3.95 o 
  -2  11   2      781.06      716.39     11.77 o 
  -1  11   2      237.42      220.28      4.02 o 
   0  11   2      613.35      610.94     10.01 o 
   1  11   2     1662.35     1621.26     24.77 o 
   2  11   2      134.28      134.46      3.24 o 
   3  11   2       71.63       69.38      2.09 o 
   4  11   2       75.67       79.46      2.27 o 
   5  11   2      147.33      145.34      3.57 o 
   6  11   2      130.98      128.14      7.85 o 
   7  11   2      207.44      206.35      6.32 o 
   8  11   2      160.73      158.60      8.00 o 
  -8  12   2       75.17       60.85      3.08 o 
  -7  12   2      406.21      399.65      9.33 o 
  -6  12   2       14.72       20.36      2.86 o 
  -5  12   2      198.18      208.28      5.59 o 
  -4  12   2       82.20       77.49      3.00 o 
  -3  12   2        0.11        0.54      0.81 o 
  -2  12   2       88.76       86.45      3.01 o 
  -1  12   2        0.01        1.10      0.91 o 
   0  12   2        2.70        4.06      0.86 o 
   1  12   2      364.70      363.34      7.26 o 
   2  12   2        8.22       11.12      1.04 o 
   3  12   2      115.03      115.55      2.85 o 
   4  12   2       29.84       27.61      1.60 o 
   5  12   2      124.38      130.46      3.85 o 
   6  12   2       53.27       52.46      2.96 o 
   7  12   2       84.18       78.65      3.72 o 
   8  12   2       52.89       53.53      3.20 o 
  -7  13   2       69.78       69.85      3.32 o 
  -6  13   2        5.99        9.38      1.74 o 
  -5  13   2      207.17      200.78      6.40 o 
  -4  13   2       42.43       42.36      2.86 o 
  -3  13   2      155.61      161.67      4.78 o 
  -2  13   2       63.86       68.12      2.98 o 
  -1  13   2      486.61      501.22     13.47 o 
   0  13   2      420.54      419.55      9.56 o 
   1  13   2      185.21      191.20      4.64 o 
   2  13   2        2.55        1.81      1.01 o 
   3  13   2       17.81       20.54      1.38 o 
   4  13   2        6.57        7.14      1.28 o 
   5  13   2       60.80       65.04      4.23 o 
   6  13   2      307.60      328.22     22.31 o 
   7  13   2      157.59      167.15     15.55 o 
  -6  14   2       58.85       52.10      3.37 o 
  -5  14   2       87.68       92.98      4.16 o 
  -4  14   2       32.89       34.68      2.71 o 
  -3  14   2       61.09       61.19      3.89 o 
  -2  14   2       27.69       28.38      2.19 o 
  -1  14   2      325.39      322.59     12.55 o 
   0  14   2        4.76        6.13      1.40 o 
   1  14   2       87.03       91.31      3.49 o 
   2  14   2       97.26       97.75      3.58 o 
   3  14   2       66.17       68.61      5.44 o 
   4  14   2       31.94       31.57      5.73 o 
   5  14   2      185.04      183.73     12.97 o 
   6  14   2        0.19        5.91      3.68 o 
  -5  15   2        4.99        7.16      1.77 o 
  -4  15   2       19.76       22.08      2.38 o 
  -3  15   2      190.24      204.75      8.25 o 
  -2  15   2       63.21       72.80      3.42 o 
  -1  15   2      123.33      151.36      7.16 o 
   0  15   2       26.33       29.29      2.28 o 
   1  15   2       74.27       83.31      3.50 o 
   2  15   2      270.73      287.32      8.78 o 
   3  15   2       24.23       26.55      5.69 o 
   4  15   2        8.43        7.83      3.90 o 
  -2  16   2       11.49       12.74      2.01 o 
  -1  16   2       15.76       17.83      2.25 o 
   0  16   2       24.62       27.63      2.60 o 
   1  16   2       71.82       77.05      4.20 o 
   2  16   2        0.21        1.61      2.00 o 
 -12   1   3       62.63       57.76      3.22 o 
 -11   1   3      204.08      220.09      5.99 o 
 -10   1   3       19.79       20.15      2.02 o 
  -9   1   3       57.19       59.62      2.66 o 
  -8   1   3       12.71       17.93      1.69 o 
  -7   1   3      481.87      576.55     11.73 o 
  -6   1   3      848.10      988.12     13.99 o 
  -5   1   3       40.75       50.94      1.64 o 
  -4   1   3     1041.34     1202.78     20.43 o 
  -3   1   3        5.16        8.90      0.53 o 
  -2   1   3      238.17      278.96      4.53 o 
  -1   1   3       35.95       34.09      0.97 o 
   0   1   3      159.93      159.13      3.86 o 
   1   1   3      302.91      283.84      5.40 o 
   2   1   3      535.46      608.39      8.47 o 
   3   1   3       35.31       39.49      0.99 o 
   4   1   3       89.15      129.42      2.16 o 
   5   1   3      589.79      635.47      8.57 o 
   6   1   3      889.20     1072.13     14.14 o 
   7   1   3        6.80        6.17      0.95 o 
   8   1   3        0.01        0.28      0.73 o 
   9   1   3       30.55       31.49      3.23 o 
  10   1   3      152.50      144.91      5.80 o 
  11   1   3       51.30       52.14      4.65 o 
 -12   2   3       22.19       21.58      2.18 o 
 -11   2   3       97.17      106.26      3.87 o 
 -10   2   3      122.06      124.06      3.97 o 
  -9   2   3       54.15       57.31      2.34 o 
  -8   2   3       93.63      110.74      3.03 o 
  -7   2   3        8.38        8.83      0.92 o 
  -6   2   3      176.40      178.40      4.10 o 
  -5   2   3      925.49      980.74     16.72 o 
  -4   2   3      102.81      108.43      2.60 o 
  -3   2   3     1338.80     1421.63     23.35 o 
  -2   2   3     2761.32     2911.52     61.77 o 
  -1   2   3       18.53       16.56      1.36 o 
   0   2   3       36.83       29.06      1.65 o 
   1   2   3     1156.07     1135.61     23.84 o 
   2   2   3      428.04      457.23      7.63 o 
   3   2   3      345.66      432.36      7.09 o 
   4   2   3      703.02      755.06     14.43 o 
   5   2   3      119.57      146.02      2.57 o 
   6   2   3       59.98       71.98      1.72 o 
   7   2   3       24.24       22.88      1.11 o 
   8   2   3        1.91        2.35      0.81 o 
   9   2   3       14.13       15.31      2.38 o 
  10   2   3        1.96        1.88      2.28 o 
  11   2   3       22.57       18.30      2.44 o 
 -12   3   3        0.07       -1.20      1.20 o 
 -11   3   3       59.77       58.04      2.96 o 
 -10   3   3       62.43       65.44      3.05 o 
  -9   3   3       80.18       91.76      2.88 o 
  -8   3   3        7.62        8.24      1.05 o 
  -7   3   3       36.93       40.23      2.16 o 
  -6   3   3        9.84        8.55      0.85 o 
  -5   3   3     1597.06     1828.52     29.72 o 
  -4   3   3       23.87       20.90      0.96 o 
  -3   3   3       27.14       26.00      1.26 o 
   0   3   3       79.02       69.95      2.10 o 
   1   3   3       38.47       47.41      1.58 o 
   2   3   3     1461.39     1646.32     31.09 o 
   3   3   3      192.37      226.37      3.85 o 
   4   3   3      327.68      350.73      5.73 o 
   5   3   3      156.64      190.41      3.85 o 
   6   3   3      157.35      166.91      2.81 o 
   7   3   3      306.98      314.41      7.50 o 
   8   3   3       20.54       26.47      1.42 o 
   9   3   3        4.29        3.87      2.15 o 
  10   3   3        0.04       -0.45      1.36 o 
  11   3   3       77.22       80.19      4.32 o 
 -12   4   3        7.91        6.47      1.60 o 
 -11   4   3       20.29       22.70      2.04 o 
 -10   4   3       81.36       82.83      2.93 o 
  -9   4   3      108.74      111.37      3.25 o 
  -8   4   3        4.49        5.07      0.97 o 
  -7   4   3        0.01       -0.13      0.56 o 
  -6   4   3      721.07      799.09     15.22 o 
  -5   4   3      115.64      129.68      3.17 o 
  -4   4   3     1483.81     1701.19     25.37 o 
  -3   4   3      471.77      467.67      7.38 o 
  -2   4   3      693.87      754.52     14.09 o 
  -1   4   3      380.48      392.46      8.61 o 
   0   4   3      154.88      138.49      3.84 o 
   1   4   3     1498.54     1621.66     26.42 o 
   2   4   3      449.54      492.07      8.50 o 
   3   4   3     1351.09     1455.35     21.81 o 
   4   4   3       77.52       77.40      4.77 o 
   5   4   3       87.66      100.20      2.27 o 
   6   4   3        3.79        4.88      0.70 o 
   7   4   3       50.89       47.46      1.94 o 
   8   4   3       23.37       25.71      1.34 o 
   9   4   3        6.63        7.44      1.44 o 
  10   4   3        2.60        3.60      1.54 o 
  11   4   3       18.15       21.42      2.74 o 
 -12   5   3        4.40        7.14      1.59 o 
 -11   5   3       13.83       12.91      1.59 o 
 -10   5   3        3.30        1.81      1.01 o 
  -9   5   3        4.09        5.33      1.08 o 
  -8   5   3      153.82      145.53      3.71 o 
  -7   5   3      277.30      289.23      5.38 o 
  -6   5   3       58.81       53.09      4.01 o 
  -5   5   3      141.92      161.92      3.50 o 
  -4   5   3      446.42      439.36      7.13 o 
  -3   5   3      249.88      257.08      4.80 o 
  -2   5   3      112.60      125.65      2.95 o 
  -1   5   3      115.87       99.16      2.79 o 
   0   5   3      427.81      461.15     11.06 o 
   1   5   3      105.28      117.63      2.53 o 
   2   5   3     1174.34     1280.37     19.23 o 
   3   5   3       64.05       67.93      1.67 o 
   4   5   3      105.36      116.27      3.05 o 
   5   5   3      325.58      330.25      5.65 o 
   6   5   3        6.19        3.77      0.82 o 
   7   5   3        2.91        2.69      0.83 o 
   8   5   3       20.89       22.07      1.35 o 
   9   5   3       19.75       17.77      2.86 o 
  10   5   3       24.49       28.60      2.54 o 
  11   5   3        0.40        2.06      1.68 o 
 -11   6   3        1.79       -0.12      1.11 o 
 -10   6   3        0.80       -0.01      1.16 o 
  -9   6   3      135.40      129.22      4.31 o 
  -8   6   3      194.36      189.80      4.12 o 
  -7   6   3       21.21       19.14      1.39 o 
  -6   6   3     2074.01     2048.42     33.69 o 
  -5   6   3      257.70      261.80      5.88 o 
  -4   6   3       40.52       32.82      1.42 o 
  -3   6   3      597.54      595.80     10.36 o 
  -2   6   3      250.90      225.87      4.92 o 
  -1   6   3       46.13       41.31      1.60 o 
   0   6   3        8.06        7.87      0.72 o 
   1   6   3      122.04      112.09      2.73 o 
   2   6   3      166.06      195.03      5.21 o 
   3   6   3      906.79      881.15     16.84 o 
   4   6   3        7.22        5.42      1.13 o 
   5   6   3      388.04      433.12      7.21 o 
   6   6   3       14.26       13.62      1.10 o 
   7   6   3       17.38       17.14      2.12 o 
   8   6   3       18.39       20.69      1.56 o 
   9   6   3       13.29       15.53      2.07 o 
  10   6   3        2.22        1.31      1.33 o 
 -11   7   3      137.55      142.60      4.98 o 
 -10   7   3       30.37       34.64      2.16 o 
  -9   7   3       87.63       79.56      2.82 o 
  -8   7   3        0.00       -0.06      0.84 o 
  -7   7   3       25.97       24.17      1.70 o 
  -6   7   3      188.62      160.68      4.24 o 
  -5   7   3       44.32       43.04      1.76 o 
  -4   7   3      335.98      343.80      7.25 o 
  -3   7   3       55.62       47.16      1.63 o 
  -2   7   3       89.31       95.35      3.00 o 
  -1   7   3       42.85       42.79      1.77 o 
   0   7   3        0.63        1.05      0.40 o 
   1   7   3       25.09       24.44      0.91 o 
   2   7   3      300.07      289.55      5.33 o 
   3   7   3      504.18      489.77      8.83 o 
   4   7   3      576.63      585.35      9.41 o 
   5   7   3       87.64       82.51      2.39 o 
   6   7   3       37.66       36.63      1.65 o 
   7   7   3       70.00       71.77      2.26 o 
   8   7   3        7.53        8.22      1.58 o 
   9   7   3        0.46        0.66      1.41 o 
  10   7   3      166.70      182.72      8.90 o 
 -11   8   3       25.94       24.42      2.49 o 
 -10   8   3       96.40       86.07      3.45 o 
  -9   8   3      115.18      108.43      3.74 o 
  -8   8   3      512.30      460.79     10.06 o 
  -7   8   3       50.98       52.41      2.49 o 
  -6   8   3       79.23       62.55      4.02 o 
  -5   8   3        0.03       -0.17      0.70 o 
  -4   8   3       40.68       36.20      1.65 o 
  -3   8   3        5.31        7.24      0.86 o 
  -2   8   3      125.67      108.37      3.44 o 
  -1   8   3      403.33      391.45      8.23 o 
   0   8   3      669.82      673.17     11.70 o 
   1   8   3        8.54        7.44      0.67 o 
   2   8   3      360.29      323.38      9.52 o 
   3   8   3        7.75        7.72      0.74 o 
   4   8   3       30.90       31.03      1.89 o 
   5   8   3        8.73        6.52      0.93 o 
   6   8   3        0.42        0.81      0.78 o 
   7   8   3      127.31      127.12      3.46 o 
   8   8   3       23.86       24.37      2.12 o 
   9   8   3       70.31       76.00      3.98 o 
  10   8   3       27.47       23.26      3.82 o 
 -10   9   3       12.24       11.00      1.67 o 
  -9   9   3      312.69      306.14      7.50 o 
  -8   9   3      142.66      135.02      4.20 o 
  -7   9   3       52.97       44.45      2.37 o 
  -6   9   3       34.24       37.82      2.17 o 
  -5   9   3       65.86       50.41      2.28 o 
  -4   9   3      344.54      259.31      6.71 o 
  -3   9   3       61.01       57.93      2.05 o 
  -2   9   3       43.74       44.54      1.85 o 
  -1   9   3       31.00       33.97      2.62 o 
   0   9   3      126.01      130.80      3.21 o 
   1   9   3      534.77      525.73      9.19 o 
   2   9   3      592.20      574.74     10.17 o 
   3   9   3      612.09      561.08      9.18 o 
   4   9   3       90.75       85.42      2.43 o 
   5   9   3        3.76        4.02      0.90 o 
   6   9   3        5.05        3.71      0.92 o 
   7   9   3       90.18       86.61      2.95 o 
   8   9   3       54.83       55.71      2.99 o 
   9   9   3       64.15       58.50      6.45 o 
 -10  10   3      133.88      128.45      6.05 o 
  -9  10   3       33.65       33.84      2.66 o 
  -8  10   3        1.79        1.92      1.15 o 
  -7  10   3       51.73       52.40      2.66 o 
  -6  10   3        1.53        0.53      0.95 o 
  -5  10   3      221.57      207.18      5.34 o 
  -4  10   3        8.67        5.44      0.94 o 
  -3  10   3        1.71        0.77      0.72 o 
  -2  10   3        0.60        1.30      0.76 o 
  -1  10   3        7.93        9.60      1.24 o 
   0  10   3      648.42      610.59     12.54 o 
   1  10   3       11.75       12.72      1.12 o 
   2  10   3      163.34      166.21      3.43 o 
   3  10   3       71.09       63.58      1.96 o 
   4  10   3        5.34        6.43      0.87 o 
   5  10   3        0.18        0.16      0.78 o 
   6  10   3       99.16      104.38      2.89 o 
   7  10   3        0.26        0.51      1.19 o 
   8  10   3       23.52       23.99      2.29 o 
   9  10   3        0.14       -1.66      2.88 o 
  -9  11   3        1.98        0.24      1.19 o 
  -8  11   3       31.38       29.85      2.26 o 
  -7  11   3       58.87       58.33      2.85 o 
  -6  11   3       18.14       17.06      1.68 o 
  -5  11   3       97.41       99.61      3.43 o 
  -4  11   3       47.66       41.59      2.29 o 
  -3  11   3       89.06       78.29      2.65 o 
  -2  11   3      371.24      322.72      6.70 o 
  -1  11   3      112.63      108.17      4.96 o 
   0  11   3      202.26      202.54      5.30 o 
   1  11   3      823.32      775.04     13.76 o 
   2  11   3      305.49      282.49      5.85 o 
   3  11   3        0.66        0.95      0.70 o 
   4  11   3       69.85       69.72      3.62 o 
   5  11   3       52.74       51.22      3.11 o 
   6  11   3       42.56       43.33      2.24 o 
   7  11   3        4.05        4.74      1.94 o 
   8  11   3        2.34        2.36      1.89 o 
  -8  12   3        0.57        1.11      1.88 o 
  -7  12   3       17.80       17.66      1.84 o 
  -6  12   3       17.43       16.48      1.72 o 
  -5  12   3        5.60        7.66      1.51 o 
  -4  12   3        4.76        4.17      1.15 o 
  -3  12   3      108.24       99.24      3.11 o 
  -2  12   3      165.06      166.60      3.83 o 
  -1  12   3       75.89       74.79      3.02 o 
   0  12   3        1.63        1.56      1.05 o 
   1  12   3        1.75        2.66      1.11 o 
   2  12   3        6.93        8.16      1.34 o 
   3  12   3        0.43        0.50      0.89 o 
   4  12   3      207.92      217.08      5.40 o 
   5  12   3       34.71       36.02      2.47 o 
   6  12   3       59.85       58.39      5.03 o 
   7  12   3        0.62       -2.66      2.66 o 
  -7  13   3       22.31       17.22      1.89 o 
  -6  13   3        0.56       -0.14      1.08 o 
  -5  13   3        0.88        0.75      1.09 o 
  -4  13   3       11.04       13.60      1.60 o 
  -3  13   3       45.31       52.72      3.65 o 
  -2  13   3      115.00      112.87      4.38 o 
  -1  13   3      670.34      662.50     12.54 o 
   0  13   3      333.63      329.78      7.96 o 
   1  13   3       19.55       24.78      2.01 o 
   2  13   3        6.87        7.26      1.38 o 
   3  13   3       21.39       25.81      2.05 o 
   4  13   3       82.16       71.48      3.51 o 
   5  13   3       12.74       12.66      2.49 o 
   6  13   3       49.59       38.80      6.41 o 
  -6  14   3       13.17       17.27      2.21 o 
  -5  14   3        9.15       10.63      1.87 o 
  -4  14   3       40.13       39.47      2.91 o 
  -3  14   3       78.70       77.90      3.95 o 
  -2  14   3       38.47       45.69      2.74 o 
  -1  14   3        0.12        1.68      1.19 o 
   0  14   3       33.15       33.19      2.07 o 
   1  14   3       29.05       25.50      1.86 o 
   2  14   3       43.37       42.02      2.26 o 
   3  14   3        0.04        0.09      1.06 o 
   4  14   3        3.44        2.16      1.53 o 
   5  14   3       26.45       23.62      5.41 o 
  -5  15   3        7.44        4.15      2.05 o 
  -4  15   3        7.02        9.63      1.91 o 
  -3  15   3      109.62      114.79      4.75 o 
  -2  15   3        8.72       12.03      1.75 o 
  -1  15   3        0.78       -0.38      1.13 o 
   0  15   3        5.42        5.79      1.47 o 
   1  15   3       11.61       12.58      2.02 o 
   2  15   3        0.07        3.82      3.22 o 
   3  15   3       44.30       46.13      4.04 o 
   4  15   3       12.84       14.75      4.83 o 
  -2  16   3       52.96       58.64      3.61 o 
  -1  16   3        6.81        9.75      1.74 o 
   0  16   3        2.29        2.59      1.42 o 
   1  16   3       36.59       37.13      2.61 o 
 -12   0   4      315.28      319.80     11.36 o 
 -11   0   4        0.19       -1.67      1.67 o 
 -10   0   4      101.95      104.87      5.02 o 
  -9   0   4      136.86      131.43      6.84 o 
  -8   0   4       20.89       21.17      1.86 o 
  -7   0   4     1104.37     1218.22     32.70 o 
  -6   0   4     2817.64     3145.56     84.92 o 
  -5   0   4      412.64      478.79     21.61 o 
  -4   0   4     4000.75     3885.17     80.79 o 
  -3   0   4      373.30      350.68      8.11 o 
  -2   0   4       38.19       33.33      1.69 o 
  -1   0   4    11993.42    12060.30    309.48 o 
   2   0   4     3182.06     3410.50     72.36 o 
   3   0   4     1168.99     1300.87     30.84 o 
   4   0   4      147.00      162.84      3.96 o 
   5   0   4      108.18       95.88      3.03 o 
   6   0   4      625.25      652.84     12.61 o 
   7   0   4      551.39      600.73     14.81 o 
   8   0   4      269.38      271.17      8.37 o 
   9   0   4      719.20      723.71     19.63 o 
  11   0   4        0.35        0.62      2.40 o 
 -12   1   4        7.24        8.09      1.87 o 
 -11   1   4       16.92       17.20      2.93 o 
 -10   1   4       17.51       19.27      1.60 o 
  -9   1   4       42.25       42.46      2.04 o 
  -8   1   4      851.62      904.07     14.27 o 
  -7   1   4       67.55       59.39      2.91 o 
  -6   1   4      517.61      550.88     11.09 o 
  -5   1   4      881.05      924.55     13.24 o 
  -4   1   4      734.89      802.44     16.07 o 
  -3   1   4      369.03      384.36      5.79 o 
  -2   1   4       33.39       26.04      0.93 o 
  -1   1   4     2681.57     2749.45     44.91 o 
   0   1   4      299.88      250.90      7.10 o 
   1   1   4     2758.95     2806.05     74.71 o 
   2   1   4     2779.44     2884.95     43.39 o 
   3   1   4        5.15        2.37      0.53 o 
   4   1   4     3615.57     4127.58     52.62 o 
   5   1   4        0.81        0.10      0.25 o 
   6   1   4      146.61      162.30      2.79 o 
   7   1   4       33.09       33.61      2.51 o 
   8   1   4      166.69      174.53      4.24 o 
   9   1   4        0.96       -1.09      1.09 o 
  10   1   4      104.27      114.36      4.97 o 
  11   1   4       96.45       99.86      7.07 o 
 -12   2   4       98.28       98.66      3.91 o 
 -11   2   4      348.03      362.16      8.54 o 
 -10   2   4       38.71       36.24      2.08 o 
  -9   2   4        7.03        6.64      1.07 o 
  -8   2   4      131.36      138.88      3.45 o 
  -7   2   4        1.49        1.61      0.68 o 
  -6   2   4      320.92      309.37      6.80 o 
  -5   2   4     1432.45     1544.56     28.32 o 
  -4   2   4     2949.63     3221.49     63.26 o 
  -3   2   4      624.04      576.51      9.01 o 
  -2   2   4     1089.08      972.43     27.68 o 
  -1   2   4      447.25      419.40      9.52 o 
   0   2   4      137.98      139.51      6.50 o 
   1   2   4     1895.49     2002.02     41.70 o 
   2   2   4      454.05      528.79     10.25 o 
   3   2   4      402.19      470.56      7.52 o 
   4   2   4      495.43      510.51      7.01 o 
   5   2   4      694.95      744.60     11.72 o 
   6   2   4      544.85      556.83      8.96 o 
   7   2   4      996.75     1018.97     15.66 o 
   8   2   4      197.70      187.51      4.45 o 
   9   2   4      124.67      122.57      3.40 o 
  10   2   4       23.67       30.97      2.78 o 
  11   2   4       20.97       14.19      2.25 o 
 -12   3   4        3.27        1.76      1.55 o 
 -11   3   4        6.74        7.48      1.38 o 
 -10   3   4      466.70      468.08      9.21 o 
  -9   3   4      303.83      320.50      6.64 o 
  -8   3   4       45.21       45.63      2.00 o 
  -7   3   4      474.98      481.40      8.03 o 
  -6   3   4      659.70      663.50     11.43 o 
  -5   3   4        1.34        0.92      0.53 o 
  -4   3   4     1186.69     1247.30     18.95 o 
  -3   3   4        0.00        2.17      0.81 o 
  -2   3   4       66.57       50.06      2.06 o 
  -1   3   4     1109.61      985.02     79.14 o 
   0   3   4     4419.27     4419.53    117.56 o 
   1   3   4      542.54      492.70     10.79 o 
   2   3   4     4799.40     5080.57    139.36 o 
   3   3   4     1280.57     1318.54     19.75 o 
   4   3   4       79.81       62.06      1.35 o 
   5   3   4       74.42       88.90      2.05 o 
   6   3   4        1.50        1.98      0.57 o 
   7   3   4       51.12       62.26      2.12 o 
   8   3   4       38.77       34.79      2.02 o 
   9   3   4      169.60      170.16      4.22 o 
  10   3   4       53.52       55.86      3.94 o 
  11   3   4       49.94       57.45      5.08 o 
 -12   4   4       44.77       48.71      2.99 o 
 -11   4   4      207.39      203.37      5.17 o 
 -10   4   4        5.92        5.53      1.16 o 
  -9   4   4      110.70      103.65      3.12 o 
  -8   4   4      136.53      129.23      3.36 o 
  -7   4   4       12.70       13.06      0.98 o 
  -6   4   4      659.53      700.76     19.86 o 
  -5   4   4      879.47      857.90     14.41 o 
  -4   4   4       94.97      131.57      4.62 o 
  -3   4   4     2476.32     2435.01     52.29 o 
  -2   4   4     1700.71     1643.74     44.38 o 
  -1   4   4      298.77      111.80      6.09 o 
   0   4   4        4.84       14.42      0.82 o 
   1   4   4      370.93      385.97      7.71 o 
   2   4   4      113.29      134.16      3.27 o 
   3   4   4      306.62      400.73      7.97 o 
   4   4   4      941.20      969.48     14.82 o 
   5   4   4      384.40      376.64      6.41 o 
   6   4   4      330.68      334.96      5.40 o 
   7   4   4      224.29      227.22      4.67 o 
   8   4   4      466.36      474.06      7.97 o 
   9   4   4      238.75      246.28      6.46 o 
  10   4   4       25.20       21.87      2.36 o 
  11   4   4       28.11       25.95      3.92 o 
 -12   5   4       16.60       16.95      2.29 o 
 -11   5   4      106.78      111.71      3.66 o 
 -10   5   4       22.98       24.34      1.81 o 
  -9   5   4      104.20      107.05      3.21 o 
  -8   5   4      705.34      670.42     12.06 o 
  -7   5   4     1054.72     1065.71     16.63 o 
  -6   5   4     1702.05     1693.14     25.50 o 
  -5   5   4       19.62       23.59      1.29 o 
  -4   5   4      227.51      265.00      4.60 o 
  -3   5   4        0.55        0.96      0.44 o 
  -2   5   4       54.11       41.74      1.43 o 
  -1   5   4      441.32      395.32      9.06 o 
   0   5   4     3354.83     3250.00     69.14 o 
   1   5   4     1877.97     1867.26     34.43 o 
   2   5   4      983.67      974.46     18.49 o 
   3   5   4     1188.34     1250.74     19.07 o 
   4   5   4      169.18      174.72      3.67 o 
   5   5   4       33.08       23.78      1.15 o 
   6   5   4      143.81      130.89      3.10 o 
   7   5   4        0.01        0.21      0.76 o 
   8   5   4      108.54      112.57      2.95 o 
   9   5   4      695.29      712.54     21.05 o 
  10   5   4      177.29      181.90      6.72 o 
 -11   6   4       81.43       80.72      3.22 o 
 -10   6   4       30.95       33.16      3.08 o 
  -9   6   4        2.54        4.14      1.10 o 
  -8   6   4      410.58      394.23      7.15 o 
  -7   6   4        0.32        1.20      0.68 o 
  -6   6   4       15.46       28.60      1.33 o 
  -5   6   4      262.49      272.20      5.94 o 
  -4   6   4      259.84      278.81      5.32 o 
  -3   6   4     1085.96     1082.25     18.19 o 
  -2   6   4        5.64        1.59      0.59 o 
  -1   6   4     2430.91     2480.47     45.52 o 
   0   6   4      312.41      306.01      6.48 o 
   1   6   4        0.02        0.57      0.60 o 
   2   6   4      160.00      164.02      3.84 o 
   3   6   4      272.86      303.46      5.20 o 
   4   6   4      199.04      190.27      3.63 o 
   5   6   4        0.22        1.47      0.61 o 
   6   6   4      598.77      584.17     10.32 o 
   7   6   4      205.59      207.04      4.43 o 
   8   6   4      115.83      117.63      3.07 o 
   9   6   4       95.70       89.41      4.69 o 
  10   6   4      116.57      113.06      7.31 o 
 -11   7   4      246.10      247.09      6.05 o 
 -10   7   4        3.06        4.68      1.24 o 
  -9   7   4      679.45      646.64     12.04 o 
  -8   7   4      391.19      367.64      6.84 o 
  -7   7   4       87.57      101.60      3.25 o 
  -6   7   4      351.06      284.93      5.92 o 
  -5   7   4      201.92      194.17      4.69 o 
  -4   7   4      193.30      179.61      3.85 o 
  -3   7   4      151.76      149.25      3.34 o 
  -2   7   4      442.16      467.80     12.59 o 
  -1   7   4      595.54      530.80     12.02 o 
   0   7   4      344.58      301.56      6.54 o 
   1   7   4      997.36      974.74     18.68 o 
   2   7   4      398.91      370.41      9.39 o 
   3   7   4     1089.21     1069.68     16.42 o 
   4   7   4      414.77      426.53      7.15 o 
   5   7   4       40.63       39.40      1.52 o 
   6   7   4       78.94       86.23      2.48 o 
   7   7   4      183.92      182.51      4.49 o 
   8   7   4       59.86       63.82      2.28 o 
   9   7   4       22.41       18.07      2.88 o 
 -11   8   4       11.12       12.29      2.03 o 
 -10   8   4        3.29        1.42      1.28 o 
  -9   8   4       88.74       80.33      3.22 o 
  -8   8   4      372.78      331.13      6.97 o 
  -7   8   4      320.17      297.00      6.93 o 
  -6   8   4      110.45       93.60      2.70 o 
  -5   8   4      186.91      164.39      4.29 o 
  -4   8   4      507.60      464.83      8.60 o 
  -3   8   4      985.74     1013.68     17.38 o 
  -2   8   4      301.96      291.52      7.21 o 
  -1   8   4      153.74      156.52      4.03 o 
   0   8   4      138.70      147.39      3.88 o 
   1   8   4      124.03      116.74      3.36 o 
   2   8   4        0.21       -0.10      0.63 o 
   3   8   4        8.66        9.10      0.83 o 
   4   8   4       32.31       28.85      1.34 o 
   5   8   4      791.68      799.21     17.34 o 
   6   8   4      170.99      174.45      3.94 o 
   7   8   4      172.54      183.19      4.14 o 
   8   8   4      114.22      117.52      3.58 o 
   9   8   4      274.77      279.39      9.86 o 
 -10   9   4      155.69      158.11      4.96 o 
  -9   9   4      305.84      298.84      7.37 o 
  -8   9   4      124.70      121.64      4.26 o 
  -7   9   4      156.34      152.29      5.14 o 
  -6   9   4        0.08       -0.82      0.82 o 
  -5   9   4       11.79       16.19      1.47 o 
  -4   9   4      401.06      297.79      6.06 o 
  -3   9   4      108.68      108.15      2.93 o 
  -2   9   4        8.41        5.11      1.03 o 
  -1   9   4      300.47      271.62      7.85 o 
   0   9   4        9.01        7.37      1.12 o 
   1   9   4     1659.10     1625.68     30.72 o 
   2   9   4      342.18      320.49      6.29 o 
   3   9   4       15.86       15.66      1.21 o 
   4   9   4      445.00      439.51      7.47 o 
   5   9   4      171.74      166.57      3.79 o 
   6   9   4       11.18        9.33      1.12 o 
   7   9   4       16.20       15.06      1.50 o 
   8   9   4       43.67       55.73      3.92 o 
   9   9   4       47.03       29.45      5.52 o 
 -10  10   4      314.73      268.96      9.98 o 
  -9  10   4        9.79       10.95      1.62 o 
  -8  10   4       39.34       37.09      2.38 o 
  -7  10   4       12.66       12.53      1.52 o 
  -6  10   4       78.83       77.19      2.98 o 
  -5  10   4      483.00      443.80      8.52 o 
  -4  10   4      423.12      396.65      8.70 o 
  -3  10   4      272.13      248.07      6.69 o 
  -2  10   4      411.03      403.79      9.41 o 
  -1  10   4      458.96      439.96      9.49 o 
   0  10   4      714.24      671.41     13.70 o 
   1  10   4       73.08       68.34      2.73 o 
   2  10   4      371.76      366.91      9.24 o 
   3  10   4      762.32      749.85     15.17 o 
   4  10   4        1.45        3.28      0.91 o 
   5  10   4      164.00      166.46      4.42 o 
   6  10   4      113.80      120.45      3.66 o 
   7  10   4      543.80      560.05     16.96 o 
   8  10   4       32.47       23.17      5.22 o 
  -9  11   4        9.39       14.65      2.07 o 
  -8  11   4       46.72       44.79      2.71 o 
  -7  11   4      168.54      157.83      4.74 o 
  -6  11   4       58.17       60.99      3.34 o 
  -5  11   4       22.60       22.15      1.82 o 
  -4  11   4       38.84       35.51      1.91 o 
  -3  11   4       12.16        9.84      1.19 o 
  -2  11   4       20.50       12.48      1.31 o 
  -1  11   4      650.92      655.96     13.59 o 
   0  11   4        8.03        7.07      1.29 o 
   1  11   4       14.41       13.05      1.51 o 
   2  11   4      101.60       98.94      3.79 o 
   3  11   4      354.04      349.93      8.90 o 
   4  11   4      448.24      427.81     14.59 o 
   5  11   4      109.27      104.14      4.10 o 
   6  11   4      103.66      112.57      4.33 o 
   7  11   4       30.92       26.82      5.50 o 
   8  11   4       22.84       13.99      4.55 o 
  -8  12   4       18.54       15.71      1.83 o 
  -7  12   4       22.15       26.59      2.18 o 
  -6  12   4       31.66       33.20      2.31 o 
  -5  12   4      186.33      189.54      5.31 o 
  -4  12   4      247.81      258.29      5.77 o 
  -3  12   4      433.64      418.11      8.46 o 
  -2  12   4     1106.12     1095.73     19.36 o 
  -1  12   4      190.83      175.45      7.83 o 
   0  12   4       12.79       13.76      1.60 o 
   1  12   4       18.31       17.63      1.74 o 
   2  12   4        2.26        0.94      1.14 o 
   3  12   4       31.58       31.79      2.23 o 
   4  12   4      534.68      526.52     13.04 o 
   5  12   4      636.98      609.82     14.78 o 
   6  12   4        9.42       11.64      2.55 o 
   7  12   4       22.42       23.40      5.52 o 
  -7  13   4        1.98        4.50      1.37 o 
  -6  13   4        0.57       -0.16      1.18 o 
  -5  13   4       51.44       56.90      4.61 o 
  -4  13   4        6.21        5.30      1.32 o 
  -3  13   4        7.58        7.65      1.28 o 
  -2  13   4        1.00        0.35      0.98 o 
  -1  13   4       73.51       72.51      3.17 o 
   0  13   4      254.76      262.31      6.77 o 
   1  13   4       33.17       35.75      2.40 o 
   2  13   4      155.40      155.31      5.40 o 
   3  13   4      162.87      160.73      4.88 o 
   4  13   4        1.78        2.35      1.57 o 
   5  13   4      161.75      163.25      5.59 o 
   6  13   4       37.98       34.22      6.50 o 
  -6  14   4        5.56        2.25      1.54 o 
  -5  14   4      242.36      255.72      7.86 o 
  -4  14   4      403.53      408.86     13.08 o 
  -3  14   4       78.33       98.58      4.31 o 
  -2  14   4      225.98      232.03      5.61 o 
  -1  14   4      108.41      111.28      3.56 o 
   0  14   4        8.99       14.67      1.82 o 
   1  14   4        0.03       -0.60      1.15 o 
   2  14   4        4.33        4.54      1.44 o 
   3  14   4       37.67       37.09      2.76 o 
   4  14   4      170.15      173.32      5.90 o 
   5  14   4        4.20        7.55      2.41 o 
  -4  15   4       87.81      108.43      5.61 o 
  -3  15   4      236.43      238.01      7.54 o 
  -2  15   4      116.77      126.77      4.53 o 
  -1  15   4        7.20        6.69      1.61 o 
   0  15   4      201.83      208.28      5.34 o 
   1  15   4       65.15       71.79      3.00 o 
   2  15   4       68.42       73.10      3.02 o 
   3  15   4       87.85       90.89      3.62 o 
 -12   1   5      112.31      109.41      4.08 o 
 -11   1   5        7.92        5.07      2.02 o 
 -10   1   5        0.43        1.09      1.31 o 
  -9   1   5      181.55      182.26      5.29 o 
  -8   1   5      117.90      136.67      4.20 o 
  -7   1   5      405.09      417.51     10.37 o 
  -6   1   5        0.74        0.36      0.32 o 
  -5   1   5      221.14      228.68      4.17 o 
  -4   1   5      100.95      121.94      3.36 o 
  -3   1   5        6.72        7.42      0.65 o 
  -2   1   5      889.41      856.08     39.92 o 
  -1   1   5      226.27      270.22      5.60 o 
   0   1   5       84.88      101.52      2.99 o 
   1   1   5       21.08       19.58      1.44 o 
   2   1   5      296.05      365.75      6.48 o 
   3   1   5       89.58       98.10      2.36 o 
   4   1   5       44.97       51.18      1.78 o 
   5   1   5       26.73       32.61      1.16 o 
   6   1   5       11.16       10.33      0.79 o 
   7   1   5       34.13       33.59      1.56 o 
   8   1   5      265.23      262.48      5.77 o 
   9   1   5        0.03       -0.07      0.94 o 
 -12   2   5       10.49        8.12      1.65 o 
 -11   2   5        4.70        6.31      1.91 o 
 -10   2   5       31.23       31.68      2.87 o 
  -9   2   5      135.62      130.67      5.02 o 
  -8   2   5      112.73      115.21      3.78 o 
  -7   2   5      279.03      267.46      7.86 o 
  -6   2   5      540.10      516.84     20.38 o 
  -5   2   5      535.77      597.48     11.99 o 
  -4   2   5      381.10      385.73      5.96 o 
  -3   2   5      900.65      947.57     14.62 o 
  -2   2   5        5.19        4.41      0.71 o 
  -1   2   5     2059.61     2248.54     41.84 o 
   0   2   5     1222.82     1336.75     28.78 o 
   1   2   5     1564.97     1787.22     46.36 o 
   2   2   5       71.43       55.20      1.83 o 
   3   2   5        1.70        1.32      0.53 o 
   4   2   5        5.34        4.10      0.40 o 
   5   2   5       26.91       28.78      1.12 o 
   6   2   5       55.21       60.70      1.78 o 
   7   2   5       36.86       31.38      2.19 o 
   8   2   5        0.15       -0.82      0.82 o 
   9   2   5       13.58       12.28      1.32 o 
 -12   3   5        9.48        8.98      1.68 o 
 -11   3   5        7.05        4.68      1.43 o 
 -10   3   5        5.33        3.99      1.52 o 
  -9   3   5        7.13        8.43      1.78 o 
  -8   3   5      102.26      110.93      4.54 o 
  -7   3   5       88.13       80.16      2.56 o 
  -6   3   5      121.76      139.98      3.45 o 
  -5   3   5        6.55        5.55      0.65 o 
  -4   3   5      279.06      289.22      5.07 o 
  -3   3   5      353.38      373.34      6.80 o 
  -2   3   5      335.63      305.77      7.34 o 
  -1   3   5       11.47       16.69      1.22 o 
   0   3   5      115.15      141.67      5.04 o 
   1   3   5      532.57      556.75     10.75 o 
   2   3   5      790.74      858.20     16.31 o 
   3   3   5       74.94       71.37      2.25 o 
   4   3   5       18.19       21.11      1.17 o 
   5   3   5        1.45        1.21      0.50 o 
   6   3   5       26.20       24.03      1.14 o 
   7   3   5      398.58      391.69      7.28 o 
   8   3   5       84.44       71.37      2.30 o 
   9   3   5      149.20      142.72      4.46 o 
 -12   4   5        0.20       -1.22      1.23 o 
 -11   4   5        7.34        7.22      1.57 o 
 -10   4   5       37.89       41.65      3.85 o 
  -9   4   5       40.88       40.12      3.05 o 
  -8   4   5        1.49        2.94      1.22 o 
  -7   4   5        3.68        2.67      0.89 o 
  -6   4   5       56.49       56.17      2.34 o 
  -5   4   5       11.13        8.76      1.02 o 
  -4   4   5        2.23        0.13      0.34 o 
  -3   4   5       11.76        7.60      0.72 o 
  -2   4   5      130.92      120.78      4.69 o 
  -1   4   5       24.94       28.23      2.29 o 
   0   4   5      856.08      931.40     20.60 o 
   1   4   5     2474.05     2774.57     50.70 o 
   2   4   5       26.45       31.56      2.34 o 
   3   4   5      224.45      282.17     11.46 o 
   4   4   5        8.31        8.86      0.83 o 
   5   4   5      200.23      175.88      4.34 o 
   6   4   5       24.88       27.84      1.22 o 
   7   4   5       76.08       85.83      2.96 o 
   8   4   5      224.80      221.02      5.00 o 
   9   4   5       67.15       64.90      3.65 o 
 -12   5   5       12.76       10.08      1.78 o 
 -11   5   5       12.23       10.74      1.61 o 
 -10   5   5       19.51       17.90      1.88 o 
  -9   5   5      112.74       99.43      3.91 o 
  -8   5   5       64.47       46.92      3.20 o 
  -7   5   5        0.37        1.39      0.97 o 
  -6   5   5      107.34      111.49      3.53 o 
  -5   5   5        3.49        1.93      0.58 o 
  -4   5   5       29.68       33.32      3.83 o 
  -3   5   5       14.30       12.33      1.89 o 
  -2   5   5       24.48       23.21      2.18 o 
  -1   5   5        1.14        0.00      0.67 o 
   0   5   5      530.68      633.98     12.26 o 
   1   5   5       17.11       14.96      1.39 o 
   2   5   5      285.99      338.68      8.08 o 
   3   5   5        2.42        0.28      0.73 o 
   4   5   5       64.16       62.54      1.65 o 
   5   5   5       92.03       79.09      2.02 o 
   6   5   5       83.03       58.11      1.97 o 
   7   5   5       54.29       53.03      1.96 o 
   8   5   5       23.36       22.60      2.38 o 
   9   5   5       32.74       34.38      2.90 o 
 -11   6   5        0.81        1.29      1.16 o 
 -10   6   5        6.58        4.22      1.24 o 
  -9   6   5      134.93      130.80      4.48 o 
  -8   6   5       93.16       98.93      3.14 o 
  -7   6   5       59.53       52.92      2.26 o 
  -6   6   5      297.63      303.49      6.23 o 
  -5   6   5       10.00       13.15      1.63 o 
  -4   6   5       32.98       32.52      1.36 o 
  -3   6   5       76.70       81.27      2.34 o 
  -2   6   5      102.17      114.07      2.93 o 
  -1   6   5     1438.68     1501.89     34.26 o 
   0   6   5       40.20       42.51      1.85 o 
   1   6   5       12.31       15.39      1.17 o 
   2   6   5      525.77      566.91     15.44 o 
   3   6   5      136.85      165.79      4.46 o 
   4   6   5       64.86       66.80      2.69 o 
   5   6   5       36.34       42.67      1.53 o 
   6   6   5       46.82       47.84      1.83 o 
   7   6   5        8.11        5.03      1.14 o 
   8   6   5       51.47       61.90      5.12 o 
   9   6   5      141.88      142.10      7.64 o 
 -11   7   5       18.55       19.84      1.87 o 
 -10   7   5        6.63        5.84      1.25 o 
  -9   7   5       33.57       29.63      2.02 o 
  -8   7   5      506.30      453.67      8.12 o 
  -7   7   5        6.65        3.14      0.80 o 
  -6   7   5      243.99      196.45      4.84 o 
  -5   7   5        9.28        7.23      1.51 o 
  -4   7   5        0.65        0.63      0.60 o 
  -3   7   5        1.11        1.24      0.66 o 
  -2   7   5      724.36      707.11     15.59 o 
  -1   7   5        1.00        0.55      0.57 o 
   0   7   5      380.38      380.95      8.04 o 
   1   7   5      204.01      212.11      5.05 o 
   2   7   5      117.49      115.40      4.77 o 
   3   7   5       43.56       48.08      2.66 o 
   4   7   5       95.93       74.64      2.73 o 
   5   7   5        4.78        3.48      0.85 o 
   6   7   5        0.01       -0.48      0.87 o 
   7   7   5      123.91      125.49      4.41 o 
   8   7   5       20.37       23.44      2.15 o 
 -11   8   5       16.34       15.98      2.25 o 
 -10   8   5      255.03      244.68      6.53 o 
  -9   8   5       41.59       35.69      3.03 o 
  -8   8   5      165.36      154.98      4.07 o 
  -7   8   5      212.94      184.91      4.91 o 
  -6   8   5       25.07       25.32      1.72 o 
  -5   8   5       80.91       57.44      2.30 o 
  -4   8   5       40.18       47.60      1.88 o 
  -3   8   5      180.47      184.69      4.55 o 
  -2   8   5        6.95        9.46      1.10 o 
  -1   8   5        4.88        3.35      1.00 o 
   0   8   5      342.32      329.64      7.25 o 
   1   8   5      502.94      497.33     10.47 o 
   2   8   5      108.91      106.53      3.33 o 
   3   8   5       48.08       39.74      2.18 o 
   4   8   5      323.90      316.66     10.33 o 
   5   8   5       34.84       32.09      3.59 o 
   6   8   5      100.19      108.71      5.55 o 
   7   8   5       56.58       62.98      3.18 o 
   8   8   5        0.18       -0.18      1.47 o 
 -10   9   5       38.29       34.05      2.51 o 
  -9   9   5        0.51        0.84      1.15 o 
  -8   9   5       12.44       13.92      1.43 o 
  -7   9   5        7.28        5.41      1.19 o 
  -6   9   5      212.76      176.65      4.17 o 
  -5   9   5        0.44        0.25      0.81 o 
  -4   9   5       83.90       65.39      2.27 o 
  -3   9   5       79.56       65.42      2.25 o 
  -2   9   5       49.25       49.26      3.21 o 
  -1   9   5      115.76      116.54      3.50 o 
   0   9   5      259.52      241.19      5.81 o 
   1   9   5        5.18        6.28      1.16 o 
   2   9   5      106.29      107.82      6.26 o 
   3   9   5        9.22        6.59      1.26 o 
   4   9   5       24.98       23.54      1.91 o 
   5   9   5      258.29      250.50      7.12 o 
   6   9   5       10.84       13.27      1.89 o 
   7   9   5        1.28        2.12      1.54 o 
   8   9   5       26.74       31.18      3.19 o 
   9   9   5       21.90       21.15      5.19 o 
  -9  10   5       61.87       56.61      3.02 o 
  -8  10   5        1.37        2.12      1.30 o 
  -7  10   5       63.41       63.04      2.84 o 
  -6  10   5       15.20       15.89      1.41 o 
  -5  10   5        4.16        2.73      1.05 o 
  -4  10   5       52.14       52.45      2.68 o 
  -3  10   5       27.95       20.22      1.50 o 
  -2  10   5       73.45       63.87      4.22 o 
  -1  10   5       44.64       44.02      2.28 o 
   0  10   5        6.89        7.25      1.26 o 
   1  10   5       40.66       38.35      2.25 o 
   2  10   5       83.50       87.31      3.20 o 
   3  10   5       94.61       94.58      3.36 o 
   4  10   5      234.72      233.94      9.79 o 
   5  10   5       32.70       33.85      2.55 o 
   6  10   5       18.15       18.31      3.13 o 
   7  10   5      170.59      186.45      5.92 o 
   8  10   5       16.85       11.03      4.61 o 
  -9  11   5        6.75        6.41      1.67 o 
  -8  11   5       58.94       63.64      3.17 o 
  -7  11   5        1.38        0.88      1.10 o 
  -6  11   5       34.17       25.93      2.02 o 
  -5  11   5      216.52      198.31      4.72 o 
  -4  11   5      214.98      189.54      5.12 o 
  -3  11   5        0.80        0.70      0.87 o 
  -2  11   5        0.01       -0.42      0.93 o 
  -1  11   5      302.75      286.00      6.92 o 
   0  11   5      118.74      116.54      3.81 o 
   1  11   5        9.39        7.53      1.39 o 
   2  11   5      628.07      615.24     13.02 o 
   3  11   5      127.27      136.46      6.18 o 
   4  11   5       70.03       71.58      5.74 o 
   5  11   5       47.01       38.37      2.87 o 
   6  11   5      175.63      187.19      6.05 o 
   7  11   5       51.36       46.36      3.91 o 
  -8  12   5        3.68        5.60      1.49 o 
  -7  12   5       98.62       96.94      3.70 o 
  -6  12   5        6.42        4.34      1.28 o 
  -5  12   5       37.18       42.13      2.24 o 
  -4  12   5       13.68       13.49      1.59 o 
  -3  12   5        2.44        4.05      1.13 o 
  -2  12   5      121.28      112.04      3.43 o 
  -1  12   5       63.81       65.42      2.96 o 
   0  12   5       65.99       69.62      4.53 o 
   1  12   5       35.04       27.12      2.10 o 
   2  12   5       19.75       21.09      1.97 o 
   3  12   5       86.06       84.75      3.53 o 
   4  12   5       76.43       66.75      3.60 o 
   5  12   5        9.80       14.68      2.11 o 
   6  12   5       78.96       69.87      3.71 o 
  -7  13   5       15.93       12.97      1.78 o 
  -6  13   5      341.35      366.14      8.87 o 
  -5  13   5        1.86        3.38      1.29 o 
  -4  13   5       17.55       16.99      1.64 o 
  -3  13   5      256.30      267.93     10.30 o 
  -2  13   5      368.70      361.12      7.74 o 
  -1  13   5       68.10       65.85      3.10 o 
   0  13   5       35.86       37.27      4.01 o 
   1  13   5        2.74        2.16      1.29 o 
   2  13   5        2.53        1.85      1.26 o 
   3  13   5       51.37       49.12      4.12 o 
   4  13   5      341.99      361.27      9.91 o 
   5  13   5       71.51       68.23      3.74 o 
  -6  14   5       10.44        7.92      1.65 o 
  -5  14   5       33.17       39.48      2.67 o 
  -4  14   5      157.50      157.63      6.31 o 
  -3  14   5        6.64        6.80      1.51 o 
  -2  14   5       42.47       44.26      2.91 o 
  -1  14   5       31.36       31.10      2.45 o 
   0  14   5        0.28        0.61      1.22 o 
   1  14   5        0.95        0.85      1.29 o 
   2  14   5       43.04       45.32      2.86 o 
   3  14   5       31.55       31.06      2.48 o 
   4  14   5        7.11        6.61      1.96 o 
  -4  15   5      660.63      728.42     25.87 o 
  -3  15   5       32.38       25.58      2.63 o 
  -2  15   5        8.10        9.04      1.66 o 
  -1  15   5        6.20        5.25      1.47 o 
   0  15   5        0.02       -0.87      1.26 o 
   1  15   5       67.98       77.43      3.74 o 
   2  15   5       38.60       43.16      2.90 o 
 -12   0   6       88.05       91.13      8.45 o 
 -11   0   6       45.43       51.40      6.66 o 
 -10   0   6       69.54       75.33      7.28 o 
  -9   0   6      355.89      352.52     11.98 o 
  -8   0   6        0.09        0.39      2.22 o 
  -7   0   6     1313.37     1391.10     37.16 o 
  -6   0   6      164.80      167.49      8.07 o 
  -5   0   6       46.80       51.85      3.15 o 
  -4   0   6        4.24        2.98      0.79 o 
  -3   0   6     5647.90     6152.09    157.90 o 
  -2   0   6        1.00        1.82      1.14 o 
  -1   0   6        7.43       35.16      1.89 o 
   0   0   6     1538.35     1549.25     42.31 o 
   1   0   6      402.37      385.01     11.93 o 
   2   0   6      170.12      174.94      4.79 o 
   3   0   6       55.91       78.34      2.92 o 
   4   0   6     1326.96     1462.13     61.81 o 
   5   0   6       55.86       44.16      6.53 o 
   6   0   6       58.28       56.65      9.72 o 
   7   0   6       18.74       16.59      2.14 o 
   8   0   6        4.07       -2.40      2.44 o 
   9   0   6      318.51      312.78     13.69 o 
 -12   1   6      149.70      155.40     13.85 o 
 -11   1   6       49.54       50.34      3.77 o 
 -10   1   6        0.49        0.03      1.16 o 
  -9   1   6      270.33      264.44      8.18 o 
  -8   1   6      177.59      180.39      5.07 o 
  -7   1   6       44.86       40.74      2.32 o 
  -6   1   6      797.60      771.77     15.16 o 
  -5   1   6      108.82       97.81      2.14 o 
  -4   1   6     3105.67     3154.01     46.80 o 
  -3   1   6      270.75      229.75      4.62 o 
  -2   1   6     3256.76     3555.04     65.76 o 
  -1   1   6      232.43      231.67      5.21 o 
   0   1   6       24.01       19.68      3.15 o 
   1   1   6      388.30      444.13     13.50 o 
   2   1   6      124.11      108.93      2.39 o 
   3   1   6      857.46      873.96     15.16 o 
   4   1   6     1578.58     1578.13     26.65 o 
   5   1   6     1401.16     1423.50     24.23 o 
   6   1   6      483.62      488.99     10.20 o 
   7   1   6        0.58        0.38      0.93 o 
   8   1   6      444.34      399.20     11.75 o 
   9   1   6      108.79       87.18      4.27 o 
 -12   2   6       19.99       21.30      4.93 o 
 -11   2   6      103.82      110.94      6.23 o 
 -10   2   6      102.68      100.32      4.57 o 
  -9   2   6      616.85      591.30     12.73 o 
  -8   2   6      160.28      157.43      4.64 o 
  -7   2   6      203.40      190.50      5.06 o 
  -6   2   6       81.63       81.16      3.20 o 
  -5   2   6      160.03      160.11      3.00 o 
  -4   2   6      131.03      126.41      2.72 o 
  -3   2   6        0.21        3.94      0.53 o 
  -2   2   6       87.81       72.44      2.30 o 
  -1   2   6     4129.50     4441.41     81.98 o 
   0   2   6      493.12      394.08      9.29 o 
   2   2   6      849.27      873.68     16.67 o 
   3   2   6      496.54      495.57      9.05 o 
   4   2   6       43.10       39.56      1.76 o 
   5   2   6      106.17      109.46      2.97 o 
   6   2   6      271.11      268.81      6.27 o 
   7   2   6        1.10       -0.54      1.14 o 
   8   2   6      101.47       94.09     10.78 o 
   9   2   6      275.33      263.27      8.45 o 
 -12   3   6        0.70       -0.53      1.58 o 
 -11   3   6      155.16      137.89      5.76 o 
 -10   3   6      174.75      155.97      6.61 o 
  -9   3   6       20.74       21.73      2.35 o 
  -8   3   6       22.04       25.47      2.37 o 
  -7   3   6      344.73      329.08      6.92 o 
  -6   3   6      821.14      843.66     14.79 o 
  -5   3   6      452.23      423.00      7.87 o 
  -4   3   6     1432.89     1422.57     21.67 o 
  -3   3   6      317.35      311.55      5.89 o 
  -2   3   6      454.99      393.87      9.49 o 
  -1   3   6       57.12       55.87      2.21 o 
   0   3   6      900.29     1057.41     23.27 o 
   1   3   6       81.97       81.52      2.21 o 
   2   3   6      295.62      252.89      5.53 o 
   3   3   6      905.66      981.61     18.83 o 
   4   3   6      427.17      425.76      8.06 o 
   5   3   6      182.26      174.66      4.07 o 
   6   3   6     1756.17     1732.09     29.38 o 
   7   3   6      370.20      421.35     12.43 o 
   8   3   6       40.51       40.24      2.77 o 
   9   3   6        0.35       -1.64      1.64 o 
 -12   4   6       10.96       14.01      3.13 o 
 -11   4   6      533.57      496.41     20.29 o 
 -10   4   6      205.96      206.44      7.08 o 
  -9   4   6      208.07      202.28      6.75 o 
  -8   4   6      481.61      475.88     12.24 o 
  -7   4   6       60.65       53.29      2.48 o 
  -6   4   6       15.86       14.70      1.46 o 
  -5   4   6      407.11      440.38      8.18 o 
  -4   4   6      106.42       96.32      3.27 o 
  -3   4   6      750.85      695.38     13.53 o 
  -2   4   6     1309.50     1285.42     24.02 o 
  -1   4   6     1550.35     1590.55     34.54 o 
   0   4   6       89.79       90.32      4.87 o 
   1   4   6     3165.98     3426.32     62.59 o 
   2   4   6        1.02        0.48      0.50 o 
   3   4   6      104.00       99.89      2.93 o 
   4   4   6       34.91       25.51      1.62 o 
   5   4   6      340.13      299.10      6.14 o 
   6   4   6      294.85      303.07      6.30 o 
   7   4   6      684.62      685.72     15.91 o 
   8   4   6        2.05        4.52      1.49 o 
   9   4   6       34.25       31.34      2.78 o 
 -11   5   6       13.95       13.00      2.27 o 
 -10   5   6      111.83      108.23      4.93 o 
  -9   5   6       20.28       17.43      2.24 o 
  -8   5   6       11.70       18.77      2.12 o 
  -7   5   6      110.91      106.81      3.65 o 
  -6   5   6       78.19       72.25      2.99 o 
  -5   5   6      707.75      699.40     14.13 o 
  -4   5   6        8.24       12.74      1.36 o 
  -3   5   6      894.07      852.83     24.29 o 
  -2   5   6     1132.13     1084.14     30.45 o 
  -1   5   6       90.23       85.51      3.21 o 
   0   5   6      983.64     1018.02     19.27 o 
   1   5   6        0.11       -0.53      0.53 o 
   2   5   6      390.65      404.25     11.38 o 
   3   5   6      114.05       98.63      3.01 o 
   4   5   6     1242.35     1154.84     24.94 o 
   5   5   6       49.53       69.46      3.13 o 
   6   5   6      244.42      267.27      6.39 o 
   7   5   6      400.57      390.96     11.37 o 
   8   5   6       14.71       13.18      1.86 o 
   9   5   6      371.56      358.97     10.90 o 
 -11   6   6       36.24       46.20      3.83 o 
 -10   6   6      153.94      163.32      6.25 o 
  -9   6   6      483.36      440.58     11.93 o 
  -8   6   6      298.92      285.00     12.74 o 
  -7   6   6      333.62      300.87      7.39 o 
  -6   6   6        0.16        0.91      0.98 o 
  -5   6   6       43.01       42.58      2.60 o 
  -4   6   6       86.74       74.87      3.60 o 
  -3   6   6      338.73      324.41     10.63 o 
  -2   6   6     2007.96     1935.49     41.88 o 
  -1   6   6     1129.78     1030.26     37.20 o 
   0   6   6       74.04       68.85      2.25 o 
   1   6   6      953.86      969.57     18.65 o 
   2   6   6       66.43       55.31      2.42 o 
   3   6   6     1377.69     1326.98     25.29 o 
   4   6   6       19.10       13.79      1.66 o 
   5   6   6        0.01        0.70      0.97 o 
   6   6   6       86.61       74.76      3.37 o 
   7   6   6      138.83      138.22      4.75 o 
   8   6   6      301.03      282.60      7.83 o 
   9   6   6      262.11      271.30     10.54 o 
 -11   7   6       26.15       23.82      2.75 o 
 -10   7   6        2.48        3.03      1.74 o 
  -9   7   6       15.85       13.34      2.09 o 
  -8   7   6       73.50       68.34      3.18 o 
  -7   7   6      269.17      243.93      7.47 o 
  -6   7   6      117.36      133.94      4.85 o 
  -5   7   6      254.58      239.54      8.78 o 
  -4   7   6      600.39      564.99     12.60 o 
  -3   7   6       92.38       86.55      3.16 o 
  -2   7   6       66.42       87.20      2.66 o 
  -1   7   6      615.25      605.08     15.39 o 
   0   7   6       34.02       29.12      2.11 o 
   1   7   6       16.64       15.21      1.89 o 
   2   7   6      480.24      437.35      9.33 o 
   3   7   6        1.36        2.27      0.99 o 
   4   7   6      180.76      221.04      5.58 o 
   5   7   6      369.30      356.17      8.09 o 
   6   7   6      177.00      175.22      5.53 o 
   7   7   6      184.60      178.49      5.68 o 
   8   7   6      282.47      298.68      8.22 o 
   9   7   6       69.28       59.95      5.28 o 
 -10   8   6      114.71      114.68      6.09 o 
  -9   8   6      119.74      129.65      6.73 o 
  -8   8   6        5.57        5.63      1.32 o 
  -7   8   6      206.18      181.88      5.14 o 
  -6   8   6      188.02      184.98      5.77 o 
  -5   8   6       29.33       38.03      2.44 o 
  -4   8   6      295.09      261.13      5.43 o 
  -3   8   6       54.89       59.43      2.29 o 
  -2   8   6      132.62      133.01      3.68 o 
  -1   8   6      231.09      219.48      7.02 o 
   0   8   6     2099.18     1990.36     37.27 o 
   1   8   6     1618.32     1593.53     30.18 o 
   2   8   6        2.13        3.44      1.03 o 
   3   8   6      218.39      210.89      5.39 o 
   4   8   6       28.61       23.01      1.83 o 
   5   8   6       51.40       48.27      3.40 o 
   6   8   6       53.72       43.32      2.83 o 
   7   8   6        3.78        5.61      1.85 o 
   8   8   6      157.44      156.04      5.36 o 
 -10   9   6        0.03        0.41      1.41 o 
  -9   9   6       23.25       25.16      2.52 o 
  -8   9   6      169.41      152.20      4.79 o 
  -7   9   6        0.19        0.62      1.13 o 
  -6   9   6      674.99      606.45     12.56 o 
  -5   9   6      271.96      265.04      6.29 o 
  -4   9   6      545.06      544.39     11.27 o 
  -3   9   6      195.90      186.04      4.78 o 
  -2   9   6      153.51      141.79      3.98 o 
  -1   9   6       24.84       21.10      1.65 o 
   0   9   6     1112.70     1109.14     21.56 o 
   1   9   6      108.37      105.32      3.46 o 
   2   9   6       31.08       24.09      1.86 o 
   3   9   6      100.11       95.56      3.37 o 
   4   9   6      340.68      332.49      7.83 o 
   5   9   6      281.28      265.77     11.10 o 
   6   9   6      236.66      240.01      7.10 o 
   7   9   6       79.20       67.93      3.58 o 
   8   9   6       52.16       41.93      2.95 o 
  -9  10   6      152.19      149.11      4.77 o 
  -8  10   6       20.34       19.73      1.72 o 
  -7  10   6       26.96       34.36      1.98 o 
  -6  10   6       14.00       13.79      1.93 o 
  -5  10   6      154.12      140.93      4.20 o 
  -4  10   6        5.77        4.77      1.10 o 
  -3  10   6      104.95      109.53      3.51 o 
  -2  10   6       52.00       44.08      2.31 o 
  -1  10   6      204.56      202.66      5.32 o 
   0  10   6      395.55      402.53      9.00 o 
   1  10   6        0.24        1.56      1.06 o 
   2  10   6     1726.25     1647.43     31.57 o 
   3  10   6      182.20      185.62      5.19 o 
   4  10   6        0.35        0.24      1.11 o 
   5  10   6       18.34       17.99      2.18 o 
   6  10   6       12.46       10.18      1.95 o 
   7  10   6        0.61        0.45      1.61 o 
  -9  11   6        1.96        1.78      1.63 o 
  -8  11   6      464.93      480.52      9.80 o 
  -7  11   6       48.07       48.29      2.77 o 
  -6  11   6      304.52      284.53      6.23 o 
  -5  11   6      164.88      165.87      4.78 o 
  -4  11   6      296.45      275.63      6.75 o 
  -3  11   6      232.19      231.80      5.35 o 
  -2  11   6       41.06       37.50      4.47 o 
  -1  11   6       60.66       58.55      2.71 o 
   0  11   6        0.12       -0.68      0.95 o 
   1  11   6      277.64      272.07      6.83 o 
   2  11   6      367.45      363.81      8.65 o 
   3  11   6       63.15       65.79      3.03 o 
   4  11   6      178.07      197.97      5.61 o 
   5  11   6       62.11       53.63      3.36 o 
   6  11   6       50.78       39.48      2.98 o 
   7  11   6       18.31       16.61      2.28 o 
  -8  12   6       72.10       75.67      3.46 o 
  -7  12   6      175.64      166.54      6.64 o 
  -6  12   6        0.77        1.69      1.08 o 
  -5  12   6        4.76        3.20      1.28 o 
  -4  12   6       19.83       18.04      1.81 o 
  -3  12   6        7.32        7.42      1.28 o 
  -2  12   6       14.78       17.42      1.80 o 
  -1  12   6       23.53       25.43      2.32 o 
   0  12   6      232.38      233.36      6.23 o 
   1  12   6      199.68      202.65      5.67 o 
   2  12   6      458.41      464.78     11.16 o 
   3  12   6        4.19        2.77      1.39 o 
   4  12   6      331.82      314.63      8.92 o 
   5  12   6      156.64      171.39      6.93 o 
   6  12   6       44.20       44.08      3.23 o 
  -7  13   6      389.32      403.66      9.68 o 
  -6  13   6      487.08      539.53     12.07 o 
  -5  13   6       64.93       63.96      2.85 o 
  -4  13   6      168.28      168.70      5.11 o 
  -3  13   6      305.48      327.35      8.01 o 
  -2  13   6        0.13       -0.81      1.02 o 
  -1  13   6       51.27       53.82      2.95 o 
   0  13   6       13.12       13.90      1.83 o 
   1  13   6       20.54       21.44      2.10 o 
   2  13   6      108.92      114.70      4.41 o 
   3  13   6      367.78      377.43     13.95 o 
   4  13   6        0.07       -1.61      1.61 o 
   5  13   6       49.63       58.34      3.66 o 
  -5  14   6       23.26       25.44      2.28 o 
  -4  14   6      116.05      109.40      3.68 o 
  -3  14   6        8.10       10.74      1.71 o 
  -2  14   6      115.99      117.53      3.95 o 
  -1  14   6       61.22       58.28      4.23 o 
   0  14   6       79.02       83.39      5.66 o 
   1  14   6      175.05      189.80      5.75 o 
   2  14   6       47.39       49.24      5.75 o 
   3  14   6      189.88      205.31      6.09 o 
  -3  15   6        2.06        1.24      1.42 o 
  -2  15   6       37.39       48.30      4.75 o 
  -1  15   6       16.25       23.20      2.33 o 
   0  15   6        0.07       -1.07      1.38 o 
   1  15   6       98.88      120.52      4.56 o 
 -12   1   7        8.23        4.15      2.31 o 
 -11   1   7       19.41       14.45      2.29 o 
 -10   1   7       15.72       14.74      2.27 o 
  -9   1   7        0.68       -0.10      1.01 o 
  -8   1   7       83.30       83.07      3.21 o 
  -7   1   7      289.99      301.97      9.37 o 
  -6   1   7       22.86       26.78      1.55 o 
  -5   1   7       25.90       26.83      1.17 o 
  -4   1   7      313.32      380.51      6.08 o 
  -3   1   7       18.48       13.86      1.02 o 
  -2   1   7      320.94      336.72      6.43 o 
  -1   1   7      239.64      274.69      6.12 o 
   0   1   7       93.18       72.50      2.95 o 
   1   1   7        8.28       11.39      2.48 o 
   2   1   7       44.78       39.33      2.34 o 
   3   1   7      212.12      207.39      4.46 o 
   4   1   7       14.96       16.06      1.26 o 
   5   1   7      627.94      658.24     12.01 o 
   6   1   7        0.11       -0.78      1.22 o 
   7   1   7        6.82        5.13      1.27 o 
   8   1   7       24.93       18.18      2.31 o 
   9   1   7        6.84        1.76      1.78 o 
  10   1   7        5.27        1.90      1.95 o 
 -12   2   7        5.16        3.00      2.32 o 
 -11   2   7       22.95       21.92      2.66 o 
 -10   2   7       17.00       18.92      2.83 o 
  -9   2   7       72.88       72.27      3.17 o 
  -8   2   7       12.03       12.11      1.55 o 
  -7   2   7       35.37       33.69      2.30 o 
  -6   2   7       20.36       20.11      1.69 o 
  -5   2   7        1.72        7.75      0.70 o 
  -4   2   7      122.88      122.01      2.52 o 
  -3   2   7       80.45      106.02      2.71 o 
  -2   2   7      259.66      272.32      5.43 o 
  -1   2   7     1302.45     1509.08     28.66 o 
   0   2   7      105.31      138.54      4.16 o 
   1   2   7        0.26       -0.07      0.38 o 
   2   2   7      378.47      379.45     11.82 o 
   3   2   7       22.00       26.08      1.95 o 
   4   2   7      294.82      305.87      6.20 o 
   5   2   7      455.55      466.66      8.94 o 
   6   2   7      396.10      426.77      9.26 o 
   7   2   7       69.95       65.47      4.77 o 
   8   2   7        4.49        0.43      1.63 o 
   9   2   7        0.73        0.75      2.53 o 
  10   2   7       53.15       44.59      3.85 o 
 -12   3   7       24.69       18.78      4.83 o 
 -11   3   7       12.96       13.20      2.24 o 
 -10   3   7        7.92        7.61      1.86 o 
  -9   3   7       47.27       38.28      3.04 o 
  -8   3   7        1.66        1.41      0.97 o 
  -7   3   7       20.56       20.93      1.54 o 
  -6   3   7     1001.42     1037.82     17.95 o 
  -5   3   7      293.57      290.91      5.36 o 
  -4   3   7       43.20       45.12      1.64 o 
  -3   3   7       41.78       40.07      1.51 o 
  -2   3   7      168.33      153.85      4.58 o 
  -1   3   7      115.56      132.97      4.00 o 
   0   3   7       46.23       46.30      3.51 o 
   1   3   7      273.25      287.70      6.75 o 
   2   3   7      162.83      164.08      4.45 o 
   3   3   7       22.17       15.41      1.26 o 
   4   3   7       25.13       20.06      1.37 o 
   5   3   7      121.26      121.49      3.33 o 
   6   3   7      395.85      381.30     10.25 o 
   7   3   7     1231.19     1183.05     38.15 o 
   8   3   7        6.38        9.64      1.77 o 
   9   3   7       21.22       14.80      2.86 o 
  10   3   7        1.63        3.79      2.75 o 
 -12   4   7        1.13       -0.86      2.97 o 
 -11   4   7        0.37       -0.94      1.40 o 
 -10   4   7       18.84       22.83      2.65 o 
  -9   4   7        3.91        3.57      1.49 o 
  -8   4   7       11.25        7.20      1.56 o 
  -7   4   7      100.66      104.32      3.58 o 
  -6   4   7        0.25        0.77      0.95 o 
  -5   4   7       49.99       58.28      2.56 o 
  -4   4   7      268.36      257.94      5.23 o 
  -3   4   7      502.29      495.14     10.04 o 
  -2   4   7       74.49       66.71      2.70 o 
  -1   4   7       10.07        7.70      1.00 o 
   0   4   7      420.13      453.88     12.86 o 
   1   4   7       37.27       54.04      2.05 o 
   2   4   7        8.03        7.57      1.03 o 
   3   4   7       12.28       13.02      1.23 o 
   4   4   7       10.03        5.75      1.00 o 
   5   4   7       32.26       22.34      1.55 o 
   6   4   7      244.18      246.60      5.49 o 
   7   4   7        0.58        2.49      1.46 o 
   8   4   7      272.73      247.30      7.12 o 
   9   4   7       31.95       27.74      2.76 o 
 -11   5   7        0.69       -0.94      1.44 o 
 -10   5   7      147.51      120.76      5.20 o 
  -9   5   7       13.07        8.44      2.60 o 
  -8   5   7       81.90       77.02      3.76 o 
  -7   5   7       17.21       18.03      1.75 o 
  -6   5   7        0.07       -0.46      0.71 o 
  -5   5   7       21.11       20.85      1.70 o 
  -4   5   7      685.62      627.02     14.86 o 
  -3   5   7      601.18      582.94     13.89 o 
  -2   5   7       43.19       46.41      2.81 o 
  -1   5   7        4.96        2.00      1.36 o 
   0   5   7        4.97        1.66      0.50 o 
   1   5   7      197.79      211.90      4.95 o 
   2   5   7       12.87       14.47      1.23 o 
   3   5   7        4.94        5.81      1.06 o 
   4   5   7      529.21      488.91     10.34 o 
   5   5   7       98.24       71.72      2.56 o 
   6   5   7       34.56       29.23      2.54 o 
   7   5   7        3.54        2.48      1.49 o 
   8   5   7       29.37       28.44      2.44 o 
   9   5   7      527.17      512.70     18.27 o 
 -11   6   7        0.84        2.92      1.72 o 
 -10   6   7       12.77       11.11      2.11 o 
  -9   6   7       40.66       34.27      3.02 o 
  -8   6   7      112.51      108.65      4.60 o 
  -7   6   7      153.53      160.55      4.87 o 
  -6   6   7        0.16       -0.39      0.77 o 
  -5   6   7        1.24        0.24      0.93 o 
  -4   6   7       23.53       20.62      1.92 o 
  -3   6   7      205.98      213.72      6.22 o 
  -2   6   7      701.66      655.61     19.65 o 
  -1   6   7       55.14       50.64      2.66 o 
   0   6   7        2.91        5.10      0.86 o 
   1   6   7        6.32        3.90      0.88 o 
   2   6   7       11.36       11.06      1.29 o 
   3   6   7      430.21      366.34     10.80 o 
   4   6   7        8.21        8.79      1.29 o 
   5   6   7       62.06       68.35      3.23 o 
   6   6   7       15.46        7.74      1.64 o 
   7   6   7        7.90        5.85      2.09 o 
   8   6   7       61.20       54.43      3.25 o 
   9   6   7      112.40      115.56      5.26 o 
 -11   7   7        3.58        3.41      3.43 o 
 -10   7   7        2.93        1.14      1.55 o 
  -9   7   7        0.09        0.69      1.41 o 
  -8   7   7      335.02      301.20      9.01 o 
  -7   7   7        0.04       -0.49      0.98 o 
  -6   7   7        0.14       -0.79      0.90 o 
  -5   7   7        0.92        1.70      1.06 o 
  -4   7   7        0.12        0.03      1.00 o 
  -3   7   7       38.87       35.07      3.13 o 
  -2   7   7     2590.68     2597.89     56.17 o 
  -1   7   7      469.72      459.41     11.34 o 
   0   7   7      115.56      110.79      3.27 o 
   1   7   7        2.36        0.12      0.81 o 
   2   7   7      144.26      130.08      4.85 o 
   3   7   7       11.22        4.14      1.14 o 
   4   7   7       19.70       29.30      2.05 o 
   5   7   7        5.45        6.16      1.31 o 
   6   7   7        3.36        2.83      1.51 o 
   7   7   7       12.59       11.73      1.96 o 
   8   7   7       15.80        9.44      2.76 o 
   9   7   7        8.77       10.92      2.31 o 
 -10   8   7       15.50        8.65      2.59 o 
  -9   8   7       16.76       12.49      3.15 o 
  -8   8   7       44.38       39.47      3.16 o 
  -7   8   7        8.04        8.04      1.63 o 
  -6   8   7       24.14       22.40      2.29 o 
  -5   8   7       38.42       40.78      7.06 o 
  -4   8   7       89.55       90.28      3.89 o 
  -3   8   7       13.60       19.29      1.74 o 
  -2   8   7      176.51      181.14      5.89 o 
  -1   8   7      396.50      385.04      8.38 o 
   0   8   7      979.95      973.46     19.09 o 
   1   8   7      157.15      136.51      3.99 o 
   2   8   7        1.14        2.68      1.09 o 
   3   8   7        1.74        0.30      1.50 o 
   4   8   7       53.55       45.22      2.55 o 
   5   8   7        5.70        4.54      1.32 o 
   6   8   7       48.62       48.31      3.06 o 
   7   8   7       26.55       26.01      2.51 o 
   8   8   7       43.01       38.15      3.11 o 
 -10   9   7      564.80      554.54     26.36 o 
  -9   9   7        1.86        1.89      1.86 o 
  -8   9   7       39.49       28.99      2.82 o 
  -7   9   7        0.01       -0.13      1.28 o 
  -6   9   7       22.15       17.04      2.14 o 
  -5   9   7        2.82        3.63      1.72 o 
  -4   9   7      263.33      265.49      7.57 o 
  -3   9   7        0.14        0.40      0.98 o 
  -2   9   7        2.09        1.25      1.02 o 
  -1   9   7      246.68      246.93      6.02 o 
   0   9   7       97.38      106.73      3.53 o 
   1   9   7       35.45       41.51      2.35 o 
   2   9   7       14.10       19.81      1.78 o 
   3   9   7       42.78       41.21      2.47 o 
   4   9   7        3.89        3.02      1.24 o 
   5   9   7      104.49       96.16      8.53 o 
   6   9   7      123.37      132.48      5.00 o 
   7   9   7        2.43        3.16      1.78 o 
   8   9   7       13.13        8.03      2.10 o 
  -9  10   7        0.42        0.88      1.52 o 
  -8  10   7        4.51        2.11      1.22 o 
  -7  10   7       11.36       12.25      1.65 o 
  -6  10   7       91.06       90.39      4.01 o 
  -5  10   7      101.98       95.17      4.06 o 
  -4  10   7        4.23        5.66      1.20 o 
  -3  10   7        5.03        5.48      1.20 o 
  -2  10   7       31.25       33.42      2.11 o 
  -1  10   7       56.82       50.01      2.53 o 
   0  10   7      206.63      199.00      5.36 o 
   1  10   7      410.04      397.33     10.15 o 
   2  10   7      409.39      394.89     11.09 o 
   3  10   7       39.76       38.11      2.45 o 
   4  10   7        9.90       13.00      1.74 o 
   5  10   7        5.71        4.83      2.11 o 
   6  10   7       79.57       66.68      3.76 o 
   7  10   7        0.63       -1.57      1.69 o 
  -8  11   7      165.96      192.42      5.90 o 
  -7  11   7        0.03       -0.72      1.09 o 
  -6  11   7        9.34       11.70      1.61 o 
  -5  11   7        0.29        1.95      1.10 o 
  -4  11   7        2.59        2.00      1.09 o 
  -3  11   7       89.64       98.47      3.93 o 
  -2  11   7       17.04       16.22      1.69 o 
  -1  11   7        0.38        1.22      1.28 o 
   0  11   7       35.79       36.04      3.09 o 
   1  11   7      101.25      101.79      4.15 o 
   2  11   7        0.58        2.03      1.21 o 
   3  11   7       93.84       86.95      3.56 o 
   4  11   7       90.36       99.38      3.87 o 
   5  11   7       12.46       10.88      2.08 o 
   6  11   7        0.60       -0.21      1.73 o 
  -7  12   7       32.16       27.10      2.96 o 
  -6  12   7       14.41       16.28      1.83 o 
  -5  12   7       27.92       24.76      2.08 o 
  -4  12   7        0.00        0.40      1.10 o 
  -3  12   7       39.51       39.18      2.46 o 
  -2  12   7       18.90       17.55      1.85 o 
  -1  12   7        8.24        9.26      1.58 o 
   0  12   7      107.81      101.99      3.80 o 
   1  12   7       14.92       15.57      1.85 o 
   2  12   7       21.10       19.74      2.01 o 
   3  12   7      183.62      193.04      5.70 o 
   4  12   7       97.52       83.73      5.04 o 
   5  12   7       24.35       28.05      2.78 o 
  -6  13   7       78.27       89.96      3.31 o 
  -5  13   7       18.50       21.75      2.12 o 
  -4  13   7        4.15        3.29      1.36 o 
  -3  13   7        0.60        0.58      1.21 o 
  -2  13   7        0.24       -0.90      1.19 o 
  -1  13   7       49.82       61.40      3.22 o 
   0  13   7        1.54        0.44      1.28 o 
   1  13   7       42.23       41.26      2.79 o 
   2  13   7       71.01       70.64      3.51 o 
   3  13   7       29.27       27.43      2.86 o 
   4  13   7       10.70        8.47      2.09 o 
  -5  14   7        0.14       -0.25      1.22 o 
  -4  14   7       13.87       11.61      1.82 o 
  -3  14   7      105.08      117.26      4.32 o 
  -2  14   7       40.63       41.75      3.89 o 
  -1  14   7       33.71       36.58      2.71 o 
   0  14   7       24.38       31.08      2.56 o 
   1  14   7        0.45       -0.16      1.35 o 
   2  14   7       10.30       11.72      1.87 o 
   3  14   7       21.97       34.91      3.74 o 
 -11   0   8       14.63       19.47      3.12 o 
 -10   0   8       78.49       78.58      4.98 o 
  -9   0   8       22.92       26.81      3.18 o 
  -8   0   8       97.62       96.21      5.06 o 
  -7   0   8     2150.00     2137.53     73.46 o 
  -6   0   8      406.38      401.07     10.08 o 
  -5   0   8      496.48      489.41     11.78 o 
  -4   0   8        4.07        1.86      0.76 o 
  -3   0   8     3471.65     3719.38     96.14 o 
  -2   0   8      494.29      574.43     13.53 o 
  -1   0   8      368.10      366.93      9.12 o 
   0   0   8       29.85       34.91      2.95 o 
   2   0   8     5018.02     4935.32    105.10 o 
   3   0   8     4886.66     4928.39    105.14 o 
   4   0   8     1206.13     1167.13     26.35 o 
   5   0   8       90.48       93.74     11.47 o 
   6   0   8      151.42      161.36     16.52 o 
   7   0   8       51.33       41.35      9.59 o 
   8   0   8       52.85       44.06      4.84 o 
   9   0   8        2.78        0.79      2.91 o 
 -12   1   8       28.88       39.80      6.39 o 
 -11   1   8       77.77       73.61      3.76 o 
 -10   1   8       17.45       15.02      1.91 o 
  -9   1   8      344.09      328.84      8.14 o 
  -8   1   8       50.00       59.90      3.59 o 
  -7   1   8      143.94      149.95      5.15 o 
  -6   1   8       54.27       58.52      2.20 o 
  -5   1   8      125.27      129.32      3.37 o 
  -4   1   8        9.57        6.98      0.74 o 
  -3   1   8       37.92       29.40      1.96 o 
  -2   1   8     1226.72     1195.84     20.46 o 
  -1   1   8      179.36      169.56      5.32 o 
   0   1   8      523.07      550.43     16.76 o 
   2   1   8      157.04      148.16      5.79 o 
   3   1   8     1309.37     1341.26     23.03 o 
   4   1   8      207.45      209.62      4.83 o 
   5   1   8      610.59      615.61     11.48 o 
   6   1   8      522.10      522.78     11.13 o 
   7   1   8      321.48      318.92      7.52 o 
   8   1   8      288.27      275.67      9.07 o 
   9   1   8      165.11      147.32      6.05 o 
 -12   2   8        9.55       12.96      4.55 o 
 -11   2   8        1.88        2.16      1.63 o 
 -10   2   8        0.13        1.12      1.26 o 
  -9   2   8      151.89      147.52      4.81 o 
  -8   2   8      179.48      179.51      5.17 o 
  -7   2   8      187.93      179.68      4.99 o 
  -6   2   8      608.99      595.88     11.00 o 
  -5   2   8     3056.84     3183.10     44.17 o 
  -4   2   8       19.91       16.99      1.06 o 
  -3   2   8       91.19       80.22      2.36 o 
  -2   2   8        5.46        5.96      0.86 o 
  -1   2   8       10.48       19.53      1.56 o 
   0   2   8     1115.36     1064.56     24.08 o 
   2   2   8       65.73       56.07      2.82 o 
   3   2   8      597.14      609.64     11.19 o 
   4   2   8     1494.79     1540.49     26.36 o 
   5   2   8      599.31      589.23     11.09 o 
   6   2   8       29.48       21.41      1.63 o 
   7   2   8        9.65        5.06      1.57 o 
   8   2   8        0.00       -1.70      1.70 o 
   9   2   8        6.71        3.95      4.32 o 
 -11   3   8      213.11      195.14      7.15 o 
 -10   3   8      144.24      134.83      5.53 o 
  -9   3   8        0.25        0.32      1.26 o 
  -8   3   8       76.18       68.11      4.43 o 
  -7   3   8        9.46       10.51      1.43 o 
  -6   3   8      391.45      364.71      7.33 o 
  -5   3   8      319.00      311.51      6.85 o 
  -4   3   8      470.18      452.60      8.48 o 
  -3   3   8      395.67      406.33      7.02 o 
  -2   3   8      511.56      499.93     14.40 o 
  -1   3   8      409.23      397.79      9.78 o 
   1   3   8      786.37      732.02     30.87 o 
   2   3   8      164.55      161.13      4.07 o 
   3   3   8        5.80        5.20      0.89 o 
   4   3   8        0.01       -0.53      0.78 o 
   5   3   8       87.66       88.67      2.87 o 
   6   3   8      266.88      291.97      6.36 o 
   7   3   8       10.18        9.54      1.70 o 
   8   3   8      383.07      374.86      9.87 o 
   9   3   8      146.09      143.76      5.99 o 
 -11   4   8       22.02       13.02      2.32 o 
 -10   4   8        5.47        1.80      1.58 o 
  -9   4   8      137.59      143.97      5.59 o 
  -8   4   8       70.93       66.42      3.53 o 
  -7   4   8      609.70      605.79     12.92 o 
  -6   4   8      173.59      167.92      5.00 o 
  -5   4   8       10.44        7.57      1.00 o 
  -4   4   8     1916.46     1826.44     34.37 o 
  -3   4   8      166.43      158.29      5.49 o 
  -2   4   8        0.91        2.43      0.83 o 
   0   4   8       41.91       40.03      4.72 o 
   1   4   8      844.36      852.42     19.54 o 
   2   4   8      441.14      404.43      8.60 o 
   3   4   8      289.37      278.16      6.48 o 
   4   4   8      441.03      494.62      9.52 o 
   5   4   8      266.26      272.82      6.01 o 
   6   4   8      386.80      378.28      9.65 o 
   7   4   8       31.77       29.99      2.45 o 
   8   4   8        5.38        6.17      1.88 o 
   9   4   8       14.28       12.57      2.47 o 
 -11   5   8        0.07       -1.33      1.57 o 
 -10   5   8      342.98      313.10      9.67 o 
  -9   5   8       50.27       43.81      3.37 o 
  -8   5   8      168.13      170.93      6.07 o 
  -7   5   8        7.08        7.96      1.34 o 
  -6   5   8       72.29       64.51      2.80 o 
  -5   5   8      404.10      399.63      9.00 o 
  -4   5   8     3180.43     3087.21     66.47 o 
  -3   5   8        0.19        2.41      0.93 o 
  -2   5   8      165.18      171.40      7.24 o 
  -1   5   8      625.45      522.13     73.25 o 
   0   5   8     1249.92     1230.14     35.04 o 
   1   5   8      125.73      125.40      3.45 o 
   2   5   8        5.66        9.40      1.29 o 
   3   5   8        2.89        4.27      1.02 o 
   4   5   8       74.33       57.46      2.57 o 
   5   5   8      737.68      665.39     12.46 o 
   6   5   8       11.39       11.55      1.40 o 
   7   5   8       58.99       56.37      3.34 o 
   8   5   8      346.20      331.14      9.12 o 
   9   5   8      176.15      204.32     10.16 o 
 -11   6   8        2.83        2.98      3.32 o 
 -10   6   8        0.32        0.11      1.54 o 
  -9   6   8      207.19      205.35      7.14 o 
  -8   6   8       44.03       51.02      4.56 o 
  -7   6   8       50.11       52.97      2.91 o 
  -6   6   8      111.38      109.44      4.41 o 
  -5   6   8      122.60      109.55      4.30 o 
  -4   6   8      420.73      419.34     10.79 o 
  -3   6   8      136.91      135.29      5.02 o 
  -2   6   8     2639.52     2641.89     63.61 o 
  -1   6   8       34.73       40.81      3.53 o 
   0   6   8      234.98      220.52      6.30 o 
   1   6   8      208.43      195.30      4.87 o 
   2   6   8      129.79      150.63      4.19 o 
   3   6   8      258.22      279.80      8.61 o 
   4   6   8      557.15      532.61     16.46 o 
   5   6   8      296.86      309.15      6.75 o 
   6   6   8      146.99      131.76      4.82 o 
   7   6   8       24.72       22.89      2.70 o 
   8   6   8      141.94      136.65      5.17 o 
 -10   7   8      300.71      282.19     12.18 o 
  -9   7   8        7.42        6.25      2.24 o 
  -8   7   8      154.27      152.10      7.09 o 
  -7   7   8        3.30        1.44      1.14 o 
  -6   7   8       71.47       70.23      3.57 o 
  -5   7   8       81.34       88.91      3.89 o 
  -4   7   8       18.89       20.11      2.59 o 
  -3   7   8     1046.45     1015.33     23.36 o 
  -2   7   8     1949.90     1937.67     42.59 o 
  -1   7   8      129.38      124.37      7.37 o 
   0   7   8       59.63       61.65      2.45 o 
   1   7   8       90.92       89.96      3.07 o 
   2   7   8      764.71      721.88     19.13 o 
   3   7   8      290.71      236.37      6.01 o 
   4   7   8       70.74       64.28      4.33 o 
   5   7   8       11.83       11.02      1.60 o 
   6   7   8       80.51       84.72      3.94 o 
   7   7   8      554.18      549.22     13.73 o 
   8   7   8       18.34       19.63      2.43 o 
 -10   8   8       27.74       28.45      3.84 o 
  -9   8   8        2.17        3.91      2.51 o 
  -8   8   8       64.04       67.56      3.93 o 
  -7   8   8      124.75      123.27      5.06 o 
  -6   8   8      232.12      232.08      7.39 o 
  -5   8   8      199.09      207.62      6.74 o 
  -4   8   8      101.28       99.81      4.13 o 
  -3   8   8       97.50       94.65      5.20 o 
  -2   8   8        7.04        6.92      1.92 o 
  -1   8   8      494.85      479.61     12.11 o 
   0   8   8      403.74      406.53      9.85 o 
   1   8   8        0.16        1.67      1.03 o 
   2   8   8      344.07      346.30      8.03 o 
   3   8   8      383.75      393.66      9.02 o 
   4   8   8      117.13      110.42      5.03 o 
   5   8   8      276.03      272.77      6.99 o 
   6   8   8      464.06      442.96     15.16 o 
   7   8   8       58.00       61.05      3.66 o 
   8   8   8       14.47       17.27      3.93 o 
  -9   9   8       58.23       54.91      5.01 o 
  -8   9   8       34.42       38.33      3.29 o 
  -7   9   8        1.10        1.79      1.33 o 
  -6   9   8        0.03       -0.37      1.16 o 
  -5   9   8      127.48      137.91      5.66 o 
  -4   9   8        0.07        0.99      1.48 o 
  -3   9   8      279.37      294.66     14.47 o 
  -2   9   8      289.99      294.00      8.28 o 
  -1   9   8      857.98      834.52     16.74 o 
   0   9   8      859.38      832.57     16.81 o 
   1   9   8        5.34        6.68      1.34 o 
   2   9   8        8.37       11.45      1.60 o 
   3   9   8        2.50        1.66      1.18 o 
   4   9   8       23.53       24.98      2.41 o 
   5   9   8       92.21       90.45      4.95 o 
   6   9   8      103.13      100.73      4.52 o 
   7   9   8       17.52       15.32      2.34 o 
  -9  10   8        8.56       13.06      4.26 o 
  -8  10   8       43.74       45.75      3.68 o 
  -7  10   8      388.15      379.78     11.09 o 
  -6  10   8      191.45      190.49      7.52 o 
  -5  10   8       20.99       20.28      3.02 o 
  -4  10   8       17.59       17.02      2.74 o 
  -3  10   8       38.27       45.54      3.07 o 
  -2  10   8       43.90       43.87      2.44 o 
  -1  10   8      202.48      197.40      5.37 o 
   0  10   8       22.76       22.67      1.91 o 
   1  10   8      349.81      365.79      8.60 o 
   2  10   8       46.18       43.73      2.70 o 
   3  10   8      370.20      376.62      8.97 o 
   4  10   8       91.83       86.74      3.61 o 
   5  10   8       91.05       93.53      4.54 o 
   6  10   8       38.84       36.54      3.07 o 
  -8  11   8       98.76      113.94      5.41 o 
  -7  11   8        0.18       -1.04      1.34 o 
  -6  11   8       39.93       38.44      3.31 o 
  -5  11   8        7.05        7.54      1.65 o 
  -4  11   8       32.53       30.88      2.94 o 
  -3  11   8      482.02      509.29     11.15 o 
  -2  11   8      269.68      258.30      6.64 o 
  -1  11   8       74.41       83.17      3.48 o 
   0  11   8       77.58       84.11      3.41 o 
   1  11   8      318.42      306.13      7.66 o 
   2  11   8        0.93       -1.58      1.58 o 
   3  11   8       86.90       87.61      4.68 o 
   4  11   8        3.25        3.36      1.51 o 
   5  11   8        1.23       -0.94      1.79 o 
   6  11   8      114.82      122.28      8.42 o 
  -7  12   8        0.04       -0.70      1.19 o 
  -6  12   8       38.71       47.33      3.48 o 
  -5  12   8      173.18      190.63      6.63 o 
  -4  12   8       23.26       19.85      2.35 o 
  -3  12   8       53.78       50.03      3.31 o 
  -2  12   8       54.60       62.29      4.84 o 
  -1  12   8       15.43       15.23      1.84 o 
   0  12   8      143.01      161.73      5.05 o 
   1  12   8       62.82       61.46      3.95 o 
   2  12   8       36.19       32.57      2.58 o 
   3  12   8      129.96      139.19      6.02 o 
   4  12   8      162.13      160.45      5.99 o 
   5  12   8       82.61       82.63      6.93 o 
  -6  13   8       13.50       13.21      1.86 o 
  -5  13   8        7.19        6.38      1.60 o 
  -4  13   8       98.48      102.96      4.94 o 
  -3  13   8        6.45        6.48      1.56 o 
  -2  13   8        5.55        3.76      1.53 o 
  -1  13   8      650.89      696.38     15.04 o 
   0  13   8       72.19       77.21      5.61 o 
   1  13   8       83.61       86.64      3.83 o 
   2  13   8       56.43       58.44      3.93 o 
   3  13   8       27.48       22.67      2.50 o 
  -4  14   8        0.05       -0.15      1.34 o 
  -3  14   8        8.07        9.05      1.74 o 
  -2  14   8        3.18        2.80      1.69 o 
  -1  14   8       20.76       21.90      2.29 o 
   0  14   8      109.07      128.78      4.96 o 
   1  14   8        1.51        1.27      1.47 o 
 -11   1   9        0.30        0.14      1.57 o 
 -10   1   9      300.12      284.71      7.63 o 
  -9   1   9      324.40      310.55      7.89 o 
  -8   1   9      349.63      338.91      8.18 o 
  -7   1   9      269.87      266.66      6.66 o 
  -6   1   9       42.37       45.32      2.36 o 
  -5   1   9        2.21        1.69      0.62 o 
  -4   1   9        4.34        3.92      0.67 o 
  -3   1   9       82.17       87.61      2.56 o 
  -2   1   9        0.11        0.55      0.50 o 
  -1   1   9       14.51       17.83      1.56 o 
   0   1   9       41.49       39.13      5.38 o 
   1   1   9       61.01       52.99      4.28 o 
   2   1   9      191.88      187.22      5.41 o 
   3   1   9     1220.20     1185.17     20.61 o 
   4   1   9       46.33       49.02      2.27 o 
   5   1   9      606.69      600.19     12.57 o 
   6   1   9       76.38       84.87      3.26 o 
   7   1   9        1.42        1.15      1.24 o 
   8   1   9       80.01       71.75      4.98 o 
   9   1   9       48.28       49.54      3.73 o 
 -11   2   9        4.18        3.82      1.71 o 
 -10   2   9        1.23        4.17      1.65 o 
  -9   2   9      210.06      211.65      7.14 o 
  -8   2   9       11.38       10.95      1.57 o 
  -7   2   9      157.89      150.23      4.49 o 
  -6   2   9      629.43      632.67     11.67 o 
  -5   2   9      184.53      189.77      3.72 o 
  -4   2   9      197.25      199.28      4.09 o 
  -3   2   9       68.50       74.67      2.54 o 
  -2   2   9       72.84       77.35      4.21 o 
  -1   2   9       57.35       56.48      3.47 o 
   0   2   9      574.91      607.49     18.58 o 
   1   2   9      769.80      732.97     15.60 o 
   2   2   9     1102.14     1079.99     21.43 o 
   3   2   9        1.54        1.34      1.01 o 
   4   2   9      298.62      289.52      6.21 o 
   5   2   9        0.01       -0.65      0.93 o 
   6   2   9        7.56        8.24      1.26 o 
   7   2   9       28.20       23.83      2.33 o 
   8   2   9        0.28        1.03      1.88 o 
   9   2   9        0.45       -0.57      2.01 o 
 -11   3   9       60.76       50.44      5.10 o 
 -10   3   9        3.83        1.56      1.59 o 
  -9   3   9       25.29       26.19      2.70 o 
  -8   3   9       91.05       84.57      4.00 o 
  -7   3   9      216.10      201.36      8.50 o 
  -6   3   9     1343.35     1315.67     25.41 o 
  -5   3   9       45.41       45.39      2.09 o 
  -4   3   9       75.73       71.96      2.29 o 
  -3   3   9       20.85       15.56      1.35 o 
  -2   3   9        9.91       12.50      1.58 o 
  -1   3   9      118.54       99.58      4.94 o 
   0   3   9        0.00        2.09      1.26 o 
   1   3   9      655.12      616.95     19.11 o 
   2   3   9        7.25        7.96      1.00 o 
   3   3   9      272.92      268.05      5.78 o 
   4   3   9      271.74      268.73      5.92 o 
   5   3   9        5.45        5.45      1.13 o 
   6   3   9        2.47        3.46      1.11 o 
   7   3   9      160.87      151.41      5.24 o 
   8   3   9        3.18        3.27      1.73 o 
   9   3   9       11.76       12.90      2.60 o 
 -11   4   9       11.62       12.13      2.33 o 
 -10   4   9        0.00       -0.83      1.53 o 
  -9   4   9       11.74        9.96      1.89 o 
  -8   4   9        0.11        0.46      1.20 o 
  -7   4   9      303.43      307.66      7.66 o 
  -6   4   9       85.69       87.51      3.35 o 
  -5   4   9      205.83      197.42      4.73 o 
  -4   4   9     1113.00     1115.41     25.39 o 
  -3   4   9       29.78       29.21      2.19 o 
  -2   4   9      172.99      183.78      6.49 o 
  -1   4   9      603.07      579.55     18.03 o 
   0   4   9      540.66      577.85     20.20 o 
   1   4   9       16.40       12.60      2.20 o 
   2   4   9      280.19      244.09      5.81 o 
   3   4   9       34.09       29.12      1.76 o 
   4   4   9        5.76        3.76      1.03 o 
   5   4   9        5.75        5.48      1.16 o 
   6   4   9      127.09      106.89      3.41 o 
   7   4   9       10.36        8.22      1.86 o 
   8   4   9       30.15       27.08      2.65 o 
 -11   5   9       27.87       26.84      5.59 o 
 -10   5   9       33.83       35.69      3.34 o 
  -9   5   9        1.62        1.22      1.40 o 
  -8   5   9       75.80       68.22      3.81 o 
  -7   5   9       30.01       28.67      2.28 o 
  -6   5   9       71.35       70.82      3.03 o 
  -5   5   9      493.29      482.42     12.36 o 
  -4   5   9      445.45      469.95     11.92 o 
  -3   5   9      114.40      115.49      7.04 o 
  -2   5   9       96.04       86.78      4.30 o 
  -1   5   9      123.87      130.41      6.08 o 
   0   5   9       14.45       12.64      2.21 o 
   1   5   9      158.33      126.41      6.08 o 
   2   5   9        0.07       -0.65      0.80 o 
   3   5   9        8.04        7.52      1.48 o 
   4   5   9        3.80        4.01      1.08 o 
   5   5   9        0.89        2.49      1.07 o 
   6   5   9      209.48      209.71      5.24 o 
   7   5   9        1.99        1.07      1.57 o 
   8   5   9        0.65        2.82      1.97 o 
 -10   6   9        6.15        5.74      1.92 o 
  -9   6   9       62.62       59.58      4.07 o 
  -8   6   9       19.28       20.49      2.43 o 
  -7   6   9        8.38        8.15      1.45 o 
  -6   6   9       23.73       20.30      2.17 o 
  -5   6   9        2.39        5.37      1.38 o 
  -4   6   9        6.60        9.36      1.50 o 
  -3   6   9       24.32       19.59      2.30 o 
  -2   6   9       99.50       87.33      4.95 o 
  -1   6   9       48.36       42.78      3.83 o 
   0   6   9       70.45       70.54      4.44 o 
   1   6   9       29.23       23.34      2.03 o 
   2   6   9       99.96       96.81      3.30 o 
   3   6   9        4.75        3.46      1.13 o 
   4   6   9      407.84      366.85     14.36 o 
   5   6   9       42.42       40.67      3.09 o 
   6   6   9       11.32       10.60      2.11 o 
   7   6   9        0.46       -0.17      1.64 o 
   8   6   9        0.61       -0.18      1.81 o 
 -10   7   9       15.31       12.16      2.87 o 
  -9   7   9        0.13        0.23      1.80 o 
  -8   7   9        2.19       -0.21      1.57 o 
  -7   7   9       62.33       60.26      3.86 o 
  -6   7   9       64.69       62.81      3.84 o 
  -5   7   9        4.83        3.88      1.42 o 
  -4   7   9        0.17       -0.01      1.12 o 
  -3   7   9      211.44      211.40      6.58 o 
  -2   7   9       30.57       31.23      4.23 o 
  -1   7   9        2.45        1.05      1.43 o 
   0   7   9       30.12       26.71      3.14 o 
   1   7   9        0.71        1.69      0.95 o 
   2   7   9       90.18       72.11      2.93 o 
   3   7   9       78.24       71.11      3.05 o 
   4   7   9        0.01        0.74      1.14 o 
   5   7   9       33.15       31.48      2.60 o 
   6   7   9      119.82      117.01      6.33 o 
   7   7   9      192.00      219.91      9.82 o 
 -10   8   9        6.73        8.33      4.00 o 
  -9   8   9       50.09       47.42      4.63 o 
  -8   8   9        0.19        0.28      1.36 o 
  -7   8   9        1.22        0.43      1.56 o 
  -6   8   9        0.45        1.25      1.28 o 
  -5   8   9        0.27       -0.23      1.11 o 
  -4   8   9      506.51      485.20     15.35 o 
  -3   8   9       90.72       93.54      5.33 o 
  -2   8   9        6.90        8.00      2.09 o 
  -1   8   9       18.99       20.95      2.98 o 
   0   8   9       43.31       47.28      2.94 o 
   1   8   9       27.23       22.54      1.85 o 
   2   8   9        2.45        2.91      1.22 o 
   3   8   9       91.12       90.29      3.81 o 
   4   8   9       75.98       65.16      3.12 o 
   5   8   9        3.75        4.92      1.52 o 
   6   8   9       24.23       12.57      2.24 o 
   7   8   9        1.79        1.17      1.89 o 
  -9   9   9        1.55       -1.33      1.82 o 
  -8   9   9        8.92        9.56      1.99 o 
  -7   9   9       17.54       20.54      2.52 o 
  -6   9   9        0.77        1.50      1.39 o 
  -5   9   9      341.44      363.67     10.40 o 
  -4   9   9      102.59      105.89      6.46 o 
  -3   9   9        4.10        2.44      1.77 o 
  -2   9   9        1.63        2.16      1.74 o 
  -1   9   9       43.57       40.81      2.83 o 
   0   9   9      279.84      264.85      8.05 o 
   1   9   9      286.99      274.72      8.76 o 
   2   9   9        0.49        0.52      1.16 o 
   3   9   9        0.44        0.11      1.17 o 
   4   9   9        1.66        2.10      1.38 o 
   5   9   9       99.84      111.37      4.79 o 
   6   9   9       22.00       22.10      2.66 o 
  -8  10   9        0.23        0.90      1.55 o 
  -7  10   9        1.05        1.95      1.59 o 
  -6  10   9       81.82       87.66      4.45 o 
  -5  10   9       12.29       13.61      2.11 o 
  -4  10   9        0.22        0.35      1.56 o 
  -3  10   9       26.12       31.07      3.67 o 
  -2  10   9      147.68      148.55      5.41 o 
  -1  10   9        4.16        3.22      1.44 o 
   0  10   9        6.77        6.82      1.43 o 
   1  10   9        7.03        9.34      1.67 o 
   2  10   9        1.11        3.94      1.43 o 
   3  10   9       33.65       35.01      3.74 o 
   4  10   9       51.91       53.10      4.96 o 
   5  10   9        7.37       10.45      2.24 o 
   6  10   9      103.03       99.27      5.42 o 
  -7  11   9       37.65       31.16      3.25 o 
  -6  11   9       20.27       21.35      2.70 o 
  -5  11   9       45.23       47.66      4.65 o 
  -4  11   9       30.08       37.30      5.64 o 
  -3  11   9      320.49      334.95     11.57 o 
  -2  11   9      152.54      154.97      7.15 o 
  -1  11   9       27.49       29.15      2.47 o 
   0  11   9        4.67        5.91      1.44 o 
   1  11   9        0.00        0.56      1.25 o 
   2  11   9        0.25        0.64      1.34 o 
   3  11   9       19.61       18.48      2.15 o 
   4  11   9       34.40       33.28      2.69 o 
   5  11   9       14.47       20.47      2.70 o 
  -6  12   9       12.08       19.33      3.42 o 
  -5  12   9        0.58        2.62      2.10 o 
  -4  12   9       11.18       12.28      2.06 o 
  -3  12   9       97.42      101.73      7.77 o 
  -2  12   9       55.20       60.45      3.19 o 
  -1  12   9       34.57       38.94      2.68 o 
   0  12   9        0.02       -1.08      1.19 o 
   1  12   9      126.22      120.80      4.72 o 
   2  12   9        0.82       -1.07      1.39 o 
   3  12   9        0.25       -0.88      1.67 o 
   4  12   9        0.01       -1.71      1.81 o 
  -5  13   9        6.05        5.15      1.82 o 
  -4  13   9       11.03       11.69      1.79 o 
  -3  13   9       13.71       22.75      2.20 o 
  -2  13   9        3.34        2.78      1.47 o 
  -1  13   9       95.47      104.07      4.14 o 
   0  13   9        1.14        1.03      1.47 o 
   1  13   9       25.06       28.52      2.59 o 
   2  13   9       12.03       12.10      2.03 o 
 -11   0  10        8.63        9.71      2.77 o 
 -10   0  10      106.07      110.75      6.15 o 
  -9   0  10      266.08      256.71      9.86 o 
  -8   0  10     1197.90     1216.83     33.67 o 
  -7   0  10       43.35       41.50      3.61 o 
  -6   0  10        0.46        1.71      0.83 o 
  -5   0  10      103.33      100.31      3.35 o 
  -4   0  10      539.72      537.35     13.21 o 
  -3   0  10      436.94      421.78     10.69 o 
  -2   0  10     1109.36      952.26     21.82 o 
  -1   0  10       23.85       27.22      2.88 o 
   0   0  10      739.01      731.00     22.20 o 
   1   0  10       39.87       45.10      8.83 o 
   2   0  10     1845.98     1790.49     50.25 o 
   3   0  10       27.71       28.88      3.22 o 
   4   0  10      174.82      172.03      6.88 o 
   5   0  10      781.42      787.39     22.83 o 
   6   0  10      152.95      143.29      6.36 o 
   7   0  10      301.94      310.39     16.86 o 
   8   0  10      326.25      317.11     14.86 o 
 -11   1  10       72.81       73.29      4.71 o 
 -10   1  10      264.49      272.12      8.69 o 
  -9   1  10      177.95      189.33      9.03 o 
  -8   1  10     1500.07     1495.34     28.69 o 
  -7   1  10        7.84        8.50      1.38 o 
  -6   1  10       55.66       53.66      2.24 o 
  -5   1  10      207.09      201.14      3.96 o 
  -4   1  10        5.29        5.66      1.30 o 
  -3   1  10       66.49       58.72      2.69 o 
  -2   1  10      240.41      232.71      5.28 o 
  -1   1  10      339.98      313.99      7.78 o 
   0   1  10      314.06      327.04      8.16 o 
   1   1  10     1473.34     1448.48     29.10 o 
   2   1  10       26.84       32.49      2.69 o 
   3   1  10        0.71        1.32      0.77 o 
   4   1  10      534.74      544.44     10.55 o 
   5   1  10        4.58        5.09      1.29 o 
   6   1  10        1.65        1.02      1.26 o 
   7   1  10       13.02       15.26      2.56 o 
   8   1  10        0.02        1.35      2.18 o 
 -11   2  10        4.09        4.15      1.92 o 
 -10   2  10      102.70       99.82      4.87 o 
  -9   2  10       13.38        9.39      1.98 o 
  -8   2  10        2.87        1.87      1.42 o 
  -7   2  10      247.49      255.38      7.69 o 
  -6   2  10      305.57      298.68      6.40 o 
  -5   2  10      214.21      197.36      3.93 o 
  -4   2  10      562.94      526.29      9.07 o 
  -3   2  10      258.46      253.81      5.92 o 
  -2   2  10      318.02      355.36      8.10 o 
  -1   2  10      146.17      139.63      5.13 o 
   0   2  10     3494.29     3280.41     62.94 o 
   1   2  10       30.50       30.47      2.26 o 
   2   2  10       60.78       56.97      3.54 o 
   3   2  10      253.98      257.37      5.70 o 
   4   2  10        0.08        0.01      1.26 o 
   5   2  10      377.30      371.57      7.84 o 
   6   2  10      231.39      237.88      6.30 o 
   7   2  10      203.97      198.06      6.40 o 
   8   2  10      103.86       98.61      6.67 o 
 -11   3  10        8.84       12.42      4.32 o 
 -10   3  10      139.10      141.41      5.89 o 
  -9   3  10       91.08       98.91      8.05 o 
  -8   3  10        8.80       10.33      1.86 o 
  -7   3  10     1187.04     1164.75     26.41 o 
  -6   3  10      785.68      763.76     15.72 o 
  -5   3  10        0.23        0.63      0.76 o 
  -4   3  10       49.96       47.89      2.08 o 
  -3   3  10        2.65        3.00      1.11 o 
  -2   3  10       88.88       95.41      4.01 o 
  -1   3  10      384.62      312.09     16.22 o 
   0   3  10      551.66      546.01     17.45 o 
   1   3  10      116.84      122.30      6.01 o 
   2   3  10      897.63      933.66     22.81 o 
   3   3  10      729.90      722.29     13.36 o 
   4   3  10        9.28        9.87      1.29 o 
   5   3  10      166.08      160.27      4.33 o 
   6   3  10       97.07      103.73      3.47 o 
   7   3  10       37.87       38.11      4.29 o 
   8   3  10       57.18       47.47      6.57 o 
 -11   4  10      151.87      152.59     11.08 o 
 -10   4  10       20.34       17.81      2.57 o 
  -9   4  10        1.66        1.46      1.40 o 
  -8   4  10       15.99       15.17      2.16 o 
  -7   4  10       19.20       18.48      1.90 o 
  -6   4  10      405.18      400.42      9.30 o 
  -5   4  10      660.04      651.40     12.23 o 
  -4   4  10      116.14      111.56      4.23 o 
  -3   4  10      278.37      284.80      7.97 o 
  -2   4  10     2571.35     2557.58     70.07 o 
  -1   4  10      679.56      657.18     20.40 o 
   0   4  10      416.02      349.70     12.29 o 
   1   4  10       78.25       64.66      5.52 o 
   2   4  10      302.97      265.98     10.26 o 
   3   4  10      264.77      264.75      5.93 o 
   4   4  10      183.50      187.35      4.76 o 
   5   4  10      135.28      135.92      4.28 o 
   6   4  10      187.56      184.54      4.90 o 
   7   4  10      238.51      225.44      7.07 o 
   8   4  10      133.56      122.27      5.07 o 
 -10   5  10       37.35       35.75      5.22 o 
  -9   5  10      275.18      272.84      8.70 o 
  -8   5  10        2.16        2.29      1.45 o 
  -7   5  10      100.60      101.44      3.87 o 
  -6   5  10       57.51       62.09      2.98 o 
  -5   5  10      438.57      432.63     11.47 o 
  -4   5  10       69.57       64.06      3.21 o 
  -3   5  10       77.26       75.03      4.52 o 
  -2   5  10      435.84      411.12     13.87 o 
  -1   5  10      165.94      160.18      7.14 o 
   0   5  10      475.54      461.69     15.42 o 
   1   5  10      230.52      207.16      8.59 o 
   2   5  10      587.21      600.29     16.30 o 
   3   5  10      527.77      525.49     11.34 o 
   4   5  10       37.47       38.75      2.22 o 
   5   5  10      296.39      306.10      6.91 o 
   6   5  10       12.07       10.71      1.59 o 
   7   5  10       27.28       29.02      4.16 o 
 -10   6  10        7.46        8.05      2.08 o 
  -9   6  10      114.08       98.88      4.83 o 
  -8   6  10       19.06       24.09      2.69 o 
  -7   6  10       80.23       85.64      4.41 o 
  -6   6  10      342.30      342.28      9.79 o 
  -5   6  10       14.15       15.57      2.57 o 
  -4   6  10      966.82      990.56     23.10 o 
  -3   6  10     1249.59     1264.27     36.46 o 
  -2   6  10       97.09       91.52      5.20 o 
  -1   6  10      467.79      465.48     15.55 o 
   0   6  10       30.28       33.12      3.54 o 
   1   6  10        0.10       -0.44      1.37 o 
   2   6  10      101.40       80.17      3.10 o 
   3   6  10        2.13        3.00      1.73 o 
   4   6  10        4.55        5.28      1.25 o 
   5   6  10      165.34      174.34      4.78 o 
   6   6  10      307.34      298.31      8.71 o 
   7   6  10       52.51       47.75      3.45 o 
 -10   7  10        0.90        1.17      3.23 o 
  -9   7  10        1.33        0.31      1.87 o 
  -8   7  10       52.40       57.74      4.86 o 
  -7   7  10      514.27      523.97     13.98 o 
  -6   7  10        2.37        3.88      1.45 o 
  -5   7  10      255.61      263.21      8.10 o 
  -4   7  10        0.02       -0.71      2.86 o 
  -3   7  10      191.76      178.47     12.76 o 
  -2   7  10        6.35        8.78      2.10 o 
  -1   7  10        0.16       -0.63      1.21 o 
   0   7  10      371.78      377.12     14.58 o 
   1   7  10      188.88      206.29      9.47 o 
   2   7  10      307.36      306.22      8.90 o 
   3   7  10      493.16      485.57     10.85 o 
   4   7  10      173.42      163.50      5.02 o 
   5   7  10      139.57      148.20      4.43 o 
   6   7  10       12.92       10.46      2.19 o 
   7   7  10      285.36      291.93      8.81 o 
  -9   8  10       15.59       17.40      3.12 o 
  -8   8  10       33.63       42.34      4.30 o 
  -7   8  10       23.33       28.37      3.67 o 
  -6   8  10      207.30      238.46      7.81 o 
  -5   8  10      249.26      260.70      8.17 o 
  -4   8  10      123.92      139.14      9.96 o 
  -3   8  10      239.04      247.27      9.91 o 
  -2   8  10       59.13       54.47      4.67 o 
  -1   8  10      238.72      235.20      9.71 o 
   0   8  10      219.86      227.39      9.59 o 
   1   8  10        0.36        0.41      1.21 o 
   2   8  10       88.72       80.89      3.33 o 
   3   8  10        4.81        6.33      1.50 o 
   4   8  10      263.74      265.11      7.06 o 
   5   8  10       24.29       24.50      2.46 o 
   6   8  10       43.18       45.03      3.48 o 
  -8   9  10      132.42      143.16      6.06 o 
  -7   9  10        8.62        6.87      1.90 o 
  -6   9  10        7.07       10.50      2.07 o 
  -5   9  10      561.21      585.69     38.19 o 
  -4   9  10       30.22       36.56      5.80 o 
  -3   9  10        0.24        0.77      2.18 o 
  -2   9  10       28.25       23.98      4.60 o 
  -1   9  10       89.06       98.66      5.89 o 
   0   9  10       37.92       45.56      3.13 o 
   1   9  10      489.64      471.67     10.61 o 
   2   9  10       72.23       71.71      3.73 o 
   3   9  10       38.52       41.90      2.75 o 
   4   9  10      296.96      287.51      9.49 o 
   5   9  10      443.03      490.24     12.98 o 
  -8  10  10        0.26       -0.10      1.61 o 
  -7  10  10       14.51       14.71      2.45 o 
  -6  10  10        0.07       -0.57      1.79 o 
  -5  10  10      204.95      216.56      9.58 o 
  -4  10  10      427.52      452.29     22.95 o 
  -3  10  10       55.79       60.47     13.21 o 
  -2  10  10      205.93      198.44      8.96 o 
  -1  10  10        0.49        1.03      1.80 o 
   0  10  10        4.19        3.45      1.53 o 
   1  10  10       98.72      102.75      3.91 o 
   2  10  10       13.58       12.28      1.83 o 
   3  10  10       18.67       16.65      2.10 o 
   4  10  10       20.81       17.37      2.19 o 
   5  10  10       35.43       39.98      3.40 o 
  -7  11  10       22.93       23.57      3.74 o 
  -6  11  10      156.38      169.21      8.52 o 
  -5  11  10       36.78       47.77      4.84 o 
  -4  11  10        6.16        8.05      2.52 o 
  -3  11  10      139.12      153.82     11.28 o 
  -2  11  10       23.85       19.47      6.33 o 
  -1  11  10      316.90      309.66      9.36 o 
   0  11  10      104.99      101.77      3.96 o 
   1  11  10      254.15      268.39      7.51 o 
   2  11  10      107.59      107.91      4.24 o 
   3  11  10      394.26      435.02     10.49 o 
   4  11  10       24.74       25.39      2.54 o 
  -5  12  10      136.31      150.80      9.66 o 
  -4  12  10       56.11       70.08      5.92 o 
  -3  12  10        8.13        7.34      3.52 o 
  -2  12  10      321.70      340.70     10.19 o 
  -1  12  10        5.22        5.83      2.59 o 
   0  12  10       20.52       21.16      2.20 o 
   1  12  10       28.62       29.38      2.55 o 
   2  12  10        1.47        2.71      1.64 o 
  -3  13  10      173.38      195.30      8.48 o 
  -2  13  10        1.02        1.12      1.56 o 
  -1  13  10       16.38       22.40      2.43 o 
   0  13  10       27.82       29.32      3.56 o 
 -11   1  11      129.72      111.02      9.13 o 
 -10   1  11      486.67      459.45     12.80 o 
  -9   1  11      413.26      393.51     11.11 o 
  -8   1  11      224.79      210.13      7.00 o 
  -7   1  11       12.19       10.65      1.55 o 
  -6   1  11       26.04       26.14      1.79 o 
  -5   1  11       58.58       53.14      2.00 o 
  -4   1  11        6.58        5.11      0.86 o 
  -3   1  11       53.33       43.56      1.85 o 
  -2   1  11       37.65       39.76      2.56 o 
  -1   1  11      128.51      140.20      5.73 o 
   0   1  11      163.41      169.63      5.26 o 
   1   1  11       29.54       30.52      2.89 o 
   2   1  11       98.19       90.84      3.70 o 
   3   1  11      125.09      121.75      5.18 o 
   4   1  11        7.71        8.03      1.29 o 
   5   1  11        3.64        5.41      1.27 o 
   6   1  11        5.24        4.38      1.49 o 
   7   1  11        7.29       10.86      2.36 o 
 -11   2  11       11.49       17.73      4.69 o 
 -10   2  11      258.31      237.29      8.75 o 
  -9   2  11        0.00        1.78      1.54 o 
  -8   2  11      155.31      152.77      5.78 o 
  -7   2  11       17.22       15.57      2.07 o 
  -6   2  11      287.21      292.39      7.27 o 
  -5   2  11       39.94       43.30      2.03 o 
  -4   2  11       10.22        7.10      0.91 o 
  -3   2  11        0.27        1.12      0.81 o 
  -2   2  11      357.61      285.77      8.52 o 
  -1   2  11      200.48      181.55      5.46 o 
   0   2  11       42.90       48.69      3.06 o 
   1   2  11      116.16      107.02      4.68 o 
   2   2  11        8.86       10.51      1.86 o 
   3   2  11       81.39       75.88      4.43 o 
   4   2  11       25.63       30.91      2.30 o 
   5   2  11       32.61       39.34      2.35 o 
   6   2  11       48.23       52.28      3.02 o 
   7   2  11       42.05       39.51      3.77 o 
 -10   3  11       70.88       64.37      5.36 o 
  -9   3  11       12.77       12.27      2.14 o 
  -8   3  11       20.23       16.42      2.73 o 
  -7   3  11       75.25       76.36      5.00 o 
  -6   3  11      107.84      108.37      3.87 o 
  -5   3  11       27.10       28.77      1.89 o 
  -4   3  11       16.81       17.88      2.52 o 
  -3   3  11       86.29       64.63      7.87 o 
  -2   3  11        6.02        4.55      1.31 o 
  -1   3  11        3.26        8.28      2.00 o 
   0   3  11       78.20       81.53      4.92 o 
   1   3  11      543.89      514.74     13.96 o 
   2   3  11      365.64      344.47     10.29 o 
   3   3  11       32.26       32.96      2.34 o 
   4   3  11        0.00        0.19      0.97 o 
   5   3  11       26.83       30.39      2.10 o 
   6   3  11       18.48       22.30      1.96 o 
   7   3  11       10.92       10.40      2.34 o 
 -10   4  11       12.40       13.28      2.41 o 
  -9   4  11        8.78        6.62      1.91 o 
  -8   4  11      143.69      132.02      5.39 o 
  -7   4  11        0.81        0.89      1.29 o 
  -6   4  11        1.42        1.65      1.04 o 
  -5   4  11        0.82       -0.69      1.25 o 
  -4   4  11       34.20       32.94      2.55 o 
  -3   4  11       71.32       76.50      4.67 o 
  -2   4  11      915.53      873.69     26.30 o 
  -1   4  11       82.30       74.70      4.69 o 
   0   4  11       50.58       29.02      3.31 o 
   1   4  11      211.23      186.45      8.96 o 
   2   4  11       54.73       44.06      3.47 o 
   3   4  11       43.57       41.62      2.64 o 
   4   4  11       11.82       16.07      1.64 o 
   5   4  11        0.55        2.25      1.16 o 
   6   4  11       17.09       18.85      1.87 o 
   7   4  11       33.67       33.55      2.96 o 
 -10   5  11        6.14        6.67      2.39 o 
  -9   5  11       63.67       58.44      4.16 o 
  -8   5  11       29.45       29.34      2.94 o 
  -7   5  11       50.87       54.41      3.19 o 
  -6   5  11        1.34        2.82      1.33 o 
  -5   5  11        4.76        5.57      1.50 o 
  -4   5  11       76.94       82.25      4.88 o 
  -3   5  11       12.37       14.65      2.51 o 
  -2   5  11        0.93        2.90      1.61 o 
  -1   5  11      420.11      430.62     14.80 o 
   0   5  11       57.74       66.21      4.51 o 
   1   5  11       14.83       12.40      2.47 o 
   2   5  11       35.39       28.93      3.56 o 
   3   5  11       13.54       12.59      1.47 o 
   4   5  11      175.97      186.03      6.77 o 
   5   5  11       18.00       24.43      2.01 o 
   6   5  11       11.06       10.89      1.64 o 
   7   5  11        0.02       -0.93      1.78 o 
 -10   6  11       61.27       66.96      8.42 o 
  -9   6  11       32.66       30.85      3.17 o 
  -8   6  11        1.10       -1.25      3.07 o 
  -7   6  11        8.91       11.95      2.19 o 
  -6   6  11      225.08      220.38      7.67 o 
  -5   6  11        0.05       -0.99      1.44 o 
  -4   6  11      640.31      650.81     20.51 o 
  -3   6  11       58.81       59.98      4.79 o 
  -2   6  11      280.12      298.77     11.29 o 
  -1   6  11        6.33        4.23      1.76 o 
   0   6  11       25.98       28.21      3.64 o 
   1   6  11       63.90       65.80      4.95 o 
   2   6  11       98.01       83.42      5.37 o 
   3   6  11       46.03       33.56      2.33 o 
   4   6  11       24.41       21.04      1.88 o 
   5   6  11       83.33       83.83      3.77 o 
   6   6  11       37.61       38.42      3.33 o 
  -9   7  11       36.10       41.49      4.46 o 
  -8   7  11        0.77        1.46      3.31 o 
  -7   7  11      194.81      203.54      7.19 o 
  -6   7  11        3.21        3.08      1.45 o 
  -5   7  11       20.54       17.09      2.86 o 
  -4   7  11       46.48       42.84      4.06 o 
  -3   7  11      614.61      624.07     20.08 o 
  -2   7  11       51.83       54.18      4.66 o 
  -1   7  11       47.84       50.47      4.57 o 
   0   7  11      122.88      111.86      6.23 o 
   1   7  11       22.34       17.00      2.91 o 
   2   7  11       44.42       36.99      3.49 o 
   3   7  11       85.27       95.91      3.75 o 
   4   7  11        5.25        3.73      1.37 o 
   5   7  11        0.58        3.39      1.32 o 
   6   7  11        0.42       -0.82      2.29 o 
  -8   8  11       31.26       32.37      3.94 o 
  -7   8  11       29.36       29.70      3.02 o 
  -6   8  11        4.76        5.56      2.17 o 
  -5   8  11      267.70      290.39     11.48 o 
  -4   8  11      283.84      289.42     16.41 o 
  -3   8  11       77.14       70.64      5.16 o 
  -2   8  11        2.46        6.18      2.08 o 
  -1   8  11       28.98       33.62      3.87 o 
   0   8  11        2.19        1.59      1.77 o 
   1   8  11        7.15        6.41      2.30 o 
   2   8  11        0.60       -0.80      1.18 o 
   3   8  11       29.79       34.53      2.73 o 
   4   8  11        0.45        1.67      1.44 o 
   5   8  11        0.38        1.20      1.33 o 
  -8   9  11       14.50       14.64      3.02 o 
  -7   9  11      322.29      330.17     15.95 o 
  -6   9  11       22.73       27.08      4.39 o 
  -5   9  11        0.17        2.99      3.92 o 
  -4   9  11        0.95        0.96      2.40 o 
  -3   9  11       30.65       29.04      3.78 o 
  -2   9  11        8.25        7.45      2.45 o 
  -1   9  11      121.44      123.15      6.89 o 
   0   9  11        5.89        7.54      2.48 o 
   1   9  11       45.06       44.73      3.85 o 
   2   9  11       54.74       54.14      3.15 o 
   3   9  11        8.79        8.11      1.73 o 
   4   9  11       40.55       33.47      3.39 o 
   5   9  11      547.49      639.69     20.68 o 
  -7  10  11        8.19       12.50      4.29 o 
  -6  10  11      110.26      112.77      6.77 o 
  -5  10  11       15.07       21.38      6.36 o 
  -4  10  11      145.72      156.85     11.52 o 
  -3  10  11      128.15      122.14      7.41 o 
  -2  10  11       14.99       13.14      2.94 o 
  -1  10  11       23.32       20.72      3.44 o 
   0  10  11        0.86        4.18      2.30 o 
   1  10  11       23.97       31.85      2.53 o 
   2  10  11       14.87       19.03      2.22 o 
   3  10  11        8.61        5.47      1.74 o 
   4  10  11        4.61        1.57      1.84 o 
  -6  11  11        0.97        0.68      2.01 o 
  -5  11  11      108.69      119.66      7.11 o 
  -4  11  11        3.24        3.42      2.06 o 
  -3  11  11        4.15        3.65      3.11 o 
  -2  11  11        0.63        0.39      2.05 o 
  -1  11  11       98.05       86.69      6.31 o 
   0  11  11       28.12       33.10      3.11 o 
   1  11  11       49.49       54.22      3.45 o 
   2  11  11       28.73       29.39      2.63 o 
   3  11  11      328.07      368.48     20.14 o 
  -4  12  11        4.87        9.32      2.76 o 
  -3  12  11       20.16       29.08      5.87 o 
  -2  12  11       18.28       14.53      3.25 o 
  -1  12  11       60.68       63.77      5.10 o 
   0  12  11        0.07        1.41      1.51 o 
   1  12  11        2.86        1.89      1.62 o 
 -10   0  12      622.32      591.06     27.13 o 
  -9   0  12       41.66       53.80      6.78 o 
  -8   0  12      129.18      128.55      6.33 o 
  -7   0  12      209.01      209.29      8.25 o 
  -6   0  12       93.78      100.92      5.15 o 
  -5   0  12       45.87       59.45      2.77 o 
  -4   0  12      876.31      741.05     17.89 o 
  -3   0  12       65.21       61.40      4.27 o 
  -2   0  12       25.59       24.69      3.07 o 
  -1   0  12      741.61      742.20     23.06 o 
   0   0  12      176.06      163.57      7.51 o 
   1   0  12      212.15      227.63      9.44 o 
   2   0  12      816.61      854.96     26.42 o 
   3   0  12        1.01        1.78      1.77 o 
   4   0  12       32.47       30.88      3.29 o 
   5   0  12      126.69      123.40      8.55 o 
   6   0  12        0.90        4.20      2.27 o 
   7   0  12       57.39       59.05      8.60 o 
 -10   1  12       25.15       27.36      3.05 o 
  -9   1  12       19.13       17.03      3.01 o 
  -8   1  12        0.36        2.25      1.36 o 
  -7   1  12       19.03       22.11      3.83 o 
  -6   1  12      394.45      387.31      8.14 o 
  -5   1  12      351.40      338.67      5.72 o 
  -4   1  12      158.15      165.83      4.41 o 
  -3   1  12      598.07      523.25     12.01 o 
  -2   1  12      227.71      221.58      6.34 o 
  -1   1  12      523.44      492.08     11.61 o 
   0   1  12      283.23      270.62      7.48 o 
   1   1  12       53.73       57.77      3.33 o 
   2   1  12      175.53      182.64      9.48 o 
   3   1  12      155.54      145.58      9.05 o 
   4   1  12       87.89       82.99      3.14 o 
   5   1  12      227.34      225.38      7.00 o 
   6   1  12      160.91      160.60      5.17 o 
   7   1  12      294.16      287.37      8.62 o 
 -10   2  12       18.19       23.57      4.03 o 
  -9   2  12      104.25      106.01      4.91 o 
  -8   2  12      226.43      213.66      7.20 o 
  -7   2  12       10.26       10.67      1.89 o 
  -6   2  12       12.51       12.63      1.83 o 
  -5   2  12       13.91       14.13      1.30 o 
  -4   2  12       17.99       16.34      1.67 o 
  -3   2  12      251.34      251.88      7.92 o 
  -2   2  12      698.83      597.99     14.79 o 
  -1   2  12       55.62       78.87      3.47 o 
   0   2  12       44.32       56.13      4.31 o 
   1   2  12       87.15       87.26      4.34 o 
   2   2  12      263.02      255.57      8.52 o 
   3   2  12      146.82      155.88      6.24 o 
   4   2  12      157.07      155.78      4.43 o 
   5   2  12        3.92        6.64      1.47 o 
   6   2  12        1.05        2.24      1.52 o 
 -10   3  12       35.00       42.11      4.52 o 
  -9   3  12        6.24        6.14      1.98 o 
  -8   3  12       60.85       74.16      4.18 o 
  -7   3  12      213.46      232.31      8.95 o 
  -6   3  12        0.10        0.14      0.99 o 
  -5   3  12      279.02      265.97      6.83 o 
  -4   3  12      344.99      367.86     12.89 o 
  -3   3  12      488.60      513.38     17.25 o 
  -2   3  12       35.66       35.95      3.68 o 
  -1   3  12      303.02      289.61     11.07 o 
   0   3  12        0.87        3.01      1.74 o 
   1   3  12       52.63       50.13      3.71 o 
   2   3  12      186.82      181.82      7.50 o 
   3   3  12      119.62      119.70      5.41 o 
   4   3  12      231.62      222.75      5.59 o 
   5   3  12      461.18      478.86     11.74 o 
   6   3  12       14.49       14.27      1.76 o 
 -10   4  12       61.25       73.99      5.92 o 
  -9   4  12       42.01       42.34      3.61 o 
  -8   4  12      275.14      262.13      8.42 o 
  -7   4  12        1.70        0.85      1.34 o 
  -6   4  12       90.37       91.77      3.64 o 
  -5   4  12        0.05       -0.94      1.78 o 
  -4   4  12        6.97        8.28      2.05 o 
  -3   4  12      244.19      234.62     21.58 o 
  -2   4  12        3.39        8.14      3.89 o 
  -1   4  12       27.05       23.94      3.13 o 
   0   4  12     1220.73     1065.70     32.54 o 
   1   4  12      181.08      202.26      7.34 o 
   2   4  12       71.10       71.25      7.02 o 
   3   4  12       93.87       94.66      4.77 o 
   4   4  12      110.18      116.76      3.83 o 
   5   4  12      125.06      131.57      4.26 o 
   6   4  12        1.03        0.03      1.31 o 
  -9   5  12       44.82       40.81      3.60 o 
  -8   5  12       86.51       92.20      4.78 o 
  -7   5  12       81.38       95.02      7.00 o 
  -6   5  12      112.48      122.39      5.13 o 
  -5   5  12      842.22      856.82     37.34 o 
  -4   5  12       87.84       86.11      5.20 o 
  -3   5  12      540.50      541.44     17.84 o 
  -2   5  12       51.94       49.87      4.47 o 
  -1   5  12       85.17       66.86      4.70 o 
   0   5  12      349.52      325.01     12.34 o 
   1   5  12       74.39       78.97      5.29 o 
   2   5  12       66.13       68.40      4.32 o 
   3   5  12      251.28      278.87      9.34 o 
   4   5  12       56.61       43.49      3.00 o 
   5   5  12       61.13       60.89      4.50 o 
   6   5  12      114.82      121.37      7.01 o 
  -9   6  12       32.47       31.96      4.05 o 
  -8   6  12      318.35      314.34     11.88 o 
  -7   6  12        0.57        0.99      1.37 o 
  -6   6  12       69.26       73.61      5.38 o 
  -5   6  12       43.51       51.40      6.59 o 
  -4   6  12      212.49      202.71      8.77 o 
  -3   6  12       13.61       14.03      2.66 o 
  -2   6  12      180.57      168.64     10.09 o 
  -1   6  12      273.08      243.07     10.13 o 
   0   6  12      250.42      237.70     10.06 o 
   1   6  12      287.70      282.33     11.42 o 
   2   6  12      474.57      460.88     16.42 o 
   3   6  12       34.89       38.03      3.39 o 
   4   6  12       43.94       51.32      2.83 o 
   5   6  12        3.28        4.60      1.44 o 
  -8   7  12       10.86       14.35      2.96 o 
  -7   7  12       13.40       14.20      3.09 o 
  -6   7  12      188.75      212.33      9.44 o 
  -5   7  12      152.01      154.80      7.71 o 
  -4   7  12      104.22      114.77      9.16 o 
  -3   7  12       48.36       67.87      5.36 o 
  -2   7  12      192.31      191.98      8.67 o 
  -1   7  12       11.00       10.28      3.13 o 
   0   7  12       65.94       69.98      8.38 o 
   1   7  12       47.32       42.33      4.41 o 
   2   7  12       22.00       22.05      3.72 o 
   3   7  12      143.56      141.58      4.79 o 
   4   7  12       88.22       90.10      3.58 o 
   5   7  12      109.63      115.32      4.82 o 
  -8   8  12       17.13       22.28      5.30 o 
  -7   8  12       32.80       37.90      4.44 o 
  -6   8  12      798.10      804.86     25.47 o 
  -5   8  12        9.05        8.47      3.50 o 
  -4   8  12      106.80      124.43      9.91 o 
  -3   8  12        9.12        8.06      3.20 o 
  -2   8  12      230.55      240.70     10.24 o 
  -1   8  12      102.45       95.26      5.99 o 
   0   8  12      146.63      144.21     10.28 o 
   1   8  12       93.75       90.47      6.02 o 
   2   8  12      134.82      141.32      5.77 o 
   3   8  12       92.27       94.36      3.97 o 
   4   8  12      110.00      112.12      4.07 o 
  -7   9  12      164.75      180.88      9.07 o 
  -6   9  12      109.48      130.07      7.55 o 
  -5   9  12       14.75       10.15      2.75 o 
  -4   9  12      101.58      123.69     10.14 o 
  -3   9  12        0.55        1.23      1.85 o 
  -2   9  12      324.44      355.34     13.66 o 
  -1   9  12       89.48       97.54      6.28 o 
   0   9  12        1.61        2.25      2.03 o 
   1   9  12        3.69        5.32      2.41 o 
   2   9  12       46.23       43.00      4.81 o 
   3   9  12       65.45       67.20      3.67 o 
  -6  10  12       49.83       53.24      5.36 o 
  -5  10  12       73.59       68.07      7.28 o 
  -4  10  12       10.09       13.13      4.11 o 
  -3  10  12      155.42      177.98     12.73 o 
  -2  10  12       46.14       46.76      5.73 o 
  -1  10  12      123.31      129.63      9.28 o 
   0  10  12      220.49      221.72     13.27 o 
   1  10  12       34.02       31.47      3.11 o 
   2  10  12      210.57      220.22      6.57 o 
  -4  11  12      151.82      172.23     12.75 o 
  -3  11  12       20.07       25.37      5.41 o 
  -2  11  12       13.25       14.94      3.63 o 
  -1  11  12       15.76       13.62      3.24 o 
   0  11  12       94.84      106.45      9.69 o 
   1  11  12        1.13       -0.58      1.77 o 
  -9   1  13        7.21       10.60      2.64 o 
  -8   1  13      162.18      152.06      5.84 o 
  -7   1  13       40.82       41.11      3.20 o 
  -6   1  13        1.26        3.31      1.11 o 
  -5   1  13      119.03      102.53      3.11 o 
  -4   1  13        0.01       -0.64      0.89 o 
  -3   1  13        0.12        1.23      1.01 o 
  -2   1  13      185.62      167.72      5.44 o 
  -1   1  13       57.70       48.77      3.10 o 
   0   1  13       26.48       32.63      2.65 o 
   1   1  13       22.41       19.64      2.33 o 
   2   1  13       18.53       19.37      3.22 o 
   3   1  13        5.35        7.07      2.67 o 
   4   1  13       60.09       61.79      5.49 o 
   5   1  13        2.61        2.55      2.39 o 
   6   1  13        0.22        0.98      1.50 o 
  -9   2  13        6.72        8.35      2.03 o 
  -8   2  13        1.50        1.93      1.55 o 
  -7   2  13       19.44       20.81      2.47 o 
  -6   2  13      137.79      135.70      4.08 o 
  -5   2  13       80.06       74.13      2.91 o 
  -4   2  13       25.19       25.15      2.18 o 
  -3   2  13       28.84       29.65      2.36 o 
  -2   2  13      340.78      299.80      8.09 o 
  -1   2  13       44.29       40.29      3.39 o 
   0   2  13      138.21      129.64      5.56 o 
   1   2  13       11.53       10.64      2.01 o 
   2   2  13       16.99       20.01      2.57 o 
   3   2  13      350.36      354.18     11.10 o 
   4   2  13        0.42       -0.33      1.47 o 
   5   2  13       78.06       83.80      4.61 o 
   6   2  13        6.35        4.72      2.36 o 
  -9   3  13        1.56        1.25      1.51 o 
  -8   3  13        4.81        3.30      1.65 o 
  -7   3  13        9.26       10.93      1.96 o 
  -6   3  13        1.09        0.98      1.36 o 
  -5   3  13        1.61        0.50      2.13 o 
  -4   3  13       61.48       61.82      5.75 o 
  -3   3  13      158.09      139.02      6.90 o 
  -2   3  13      192.94      173.15      8.27 o 
  -1   3  13       65.19       60.80      4.12 o 
   0   3  13       74.47       62.12      4.18 o 
   1   3  13        1.22        1.86      1.39 o 
   2   3  13       21.71       23.34      2.80 o 
   3   3  13       16.24       14.29      2.62 o 
   4   3  13        1.88        2.68      1.46 o 
   5   3  13       98.62      106.18      3.82 o 
  -9   4  13        9.03       10.05      2.22 o 
  -8   4  13       58.98       66.66      4.40 o 
  -7   4  13        1.79        0.98      1.50 o 
  -6   4  13       97.93      102.01      5.90 o 
  -5   4  13       83.56       90.29      7.83 o 
  -4   4  13        0.70        2.76      1.66 o 
  -3   4  13        3.84        4.98      1.96 o 
  -2   4  13       20.51       20.81      3.06 o 
  -1   4  13       42.76       34.03      3.82 o 
   0   4  13        0.06        1.20      1.32 o 
   1   4  13        7.37        8.64      1.94 o 
   2   4  13        0.08       -0.87      1.31 o 
   3   4  13       36.15       38.34      3.57 o 
   4   4  13       41.39       39.19      2.96 o 
   5   4  13       52.39       51.96      2.98 o 
  -9   5  13       33.95       41.86      4.59 o 
  -8   5  13       30.21       30.01      3.89 o 
  -7   5  13       45.01       42.59      6.40 o 
  -6   5  13        0.58        1.49      2.87 o 
  -5   5  13        0.14        3.55      2.65 o 
  -4   5  13        4.25        3.47      1.88 o 
  -3   5  13       72.59       71.60      4.93 o 
  -2   5  13        1.16        2.08      1.66 o 
  -1   5  13        1.17        2.20      1.74 o 
   0   5  13       17.62       17.90      3.03 o 
   1   5  13       19.03       18.72      2.57 o 
   2   5  13       59.22       54.11      4.17 o 
   3   5  13       64.00       65.79      7.33 o 
   4   5  13      125.11      139.55      4.41 o 
   5   5  13       13.40       14.59      1.89 o 
  -8   6  13        1.20       -0.50      2.97 o 
  -7   6  13       29.52       24.46      3.64 o 
  -6   6  13        3.12        3.54      2.07 o 
  -5   6  13       35.06       35.81      5.82 o 
  -4   6  13      377.50      380.50     13.92 o 
  -3   6  13        3.16        0.83      1.75 o 
  -2   6  13       56.80       55.76      7.47 o 
  -1   6  13       10.24       12.11      2.73 o 
   0   6  13        2.03        4.06      2.03 o 
   1   6  13       51.91       61.64      5.44 o 
   2   6  13       55.18       65.74      4.75 o 
   3   6  13       12.28       11.74      2.36 o 
   4   6  13       13.60       11.82      1.76 o 
  -8   7  13        0.36       -2.64      2.64 o 
  -7   7  13       67.23       70.08      5.94 o 
  -6   7  13       11.91       10.04      2.73 o 
  -5   7  13      187.77      195.52     13.05 o 
  -4   7  13      355.51      385.21     20.55 o 
  -3   7  13      102.77      105.67      6.28 o 
  -2   7  13       34.64       34.49      4.09 o 
  -1   7  13        0.86        2.54      2.15 o 
   0   7  13       16.55       10.60      2.78 o 
   1   7  13       23.80       34.11      4.33 o 
   2   7  13       63.92       85.16     12.79 o 
   3   7  13        9.97       14.46      2.08 o 
   4   7  13        3.35        2.32      1.43 o 
  -7   8  13      109.57      127.33      9.31 o 
  -6   8  13      296.47      273.15     11.51 o 
  -5   8  13      130.91      128.20      7.18 o 
  -4   8  13        6.71        9.63      3.75 o 
  -3   8  13        0.05        0.66      1.84 o 
  -2   8  13        3.12        4.34      2.16 o 
  -1   8  13       98.02      116.86      6.91 o 
   0   8  13       19.45       27.79      3.87 o 
   1   8  13        1.01        2.31      2.06 o 
   2   8  13       35.52       37.39      4.60 o 
   3   8  13       65.61       73.27      4.09 o 
  -6   9  13       62.98       75.86      6.35 o 
  -5   9  13       25.71       25.93      3.90 o 
  -4   9  13       24.49       25.41      5.43 o 
  -3   9  13       23.30       28.11      3.98 o 
  -2   9  13      137.51      156.38      8.31 o 
  -1   9  13       12.87       18.92      5.03 o 
   0   9  13       10.67       16.41      3.50 o 
   1   9  13        1.44        0.06      2.08 o 
   2   9  13       26.32       28.88      7.20 o 
  -4  10  13        1.82        1.27      2.97 o 
  -3  10  13        1.88        4.29      3.19 o 
  -2  10  13        9.10        8.98      2.99 o 
  -1  10  13       16.75       27.57      4.11 o 
   0  10  13       42.83       37.82      4.81 o 
  -9   0  14        1.47        5.54      3.43 o 
  -8   0  14       81.57       88.07      7.70 o 
  -7   0  14      102.02      105.58      8.11 o 
  -5   0  14      123.05      110.24      5.96 o 
  -4   0  14     1122.42     1023.05     30.69 o 
  -3   0  14        2.32        4.68      1.95 o 
  -2   0  14       30.32       27.35      3.42 o 
  -1   0  14        4.92       12.04      2.55 o 
   0   0  14      277.93      297.92     13.63 o 
   1   0  14      325.66      366.45     13.93 o 
   2   0  14      145.38      143.37      7.60 o 
   3   0  14      165.53      158.67     11.80 o 
   4   0  14      151.70      150.41     11.51 o 
   5   0  14      187.15      184.96     10.69 o 
  -9   1  14      207.00      218.84      9.50 o 
  -8   1  14        0.05        0.41      1.76 o 
  -7   1  14        5.05        2.65      1.64 o 
  -6   1  14       12.53       13.32      3.46 o 
  -5   1  14       49.90       46.86      2.67 o 
  -4   1  14       39.67       39.88      4.66 o 
  -3   1  14      358.43      339.84      9.00 o 
  -2   1  14       92.90      102.36      4.23 o 
  -1   1  14      258.04      257.51      7.53 o 
   0   1  14      349.38      350.71      9.44 o 
   1   1  14      125.21      135.76      6.02 o 
   2   1  14        5.50        6.29      1.95 o 
   3   1  14        0.61        2.79      1.71 o 
   4   1  14       10.68       16.62      3.43 o 
   5   1  14       10.16        7.41      3.07 o 
  -9   2  14        7.41       12.84      2.40 o 
  -8   2  14      140.14      161.45      6.26 o 
  -7   2  14       32.46       37.20      5.58 o 
  -6   2  14      493.69      465.32     12.63 o 
  -5   2  14        8.29        9.49      1.85 o 
  -4   2  14       99.78      103.71      4.15 o 
  -3   2  14       42.32       36.06      2.77 o 
  -2   2  14        0.60        1.57      1.18 o 
  -1   2  14       78.88       96.92      4.89 o 
   0   2  14       11.50       11.65      2.34 o 
   1   2  14      104.62      108.16      5.32 o 
   2   2  14      324.07      336.53     10.86 o 
   3   2  14       24.99       19.21      2.74 o 
   4   2  14      172.71      177.12      8.39 o 
  -8   3  14       79.08       74.79      5.84 o 
  -7   3  14      166.76      169.84      7.85 o 
  -6   3  14        8.09        6.57      2.17 o 
  -5   3  14       40.53       46.66      6.29 o 
  -4   3  14      241.48      243.20      8.29 o 
  -3   3  14       88.97       79.06      4.37 o 
  -2   3  14       84.26       88.01      4.63 o 
  -1   3  14      430.28      401.75     12.11 o 
   0   3  14       10.25       10.32      2.13 o 
   1   3  14      147.09      160.62      6.73 o 
   2   3  14      155.13      166.95      6.95 o 
   3   3  14        0.41        1.32      1.61 o 
   4   3  14       18.29       20.54      2.94 o 
  -8   4  14      243.10      245.52     14.92 o 
  -7   4  14        3.31        7.19      3.37 o 
  -6   4  14      257.32      277.61     11.10 o 
  -5   4  14       53.31       55.50      7.18 o 
  -4   4  14        2.17        2.30      1.79 o 
  -3   4  14       81.25       71.88      7.27 o 
  -2   4  14       84.91       88.52      5.73 o 
  -1   4  14      107.91      112.08      7.32 o 
   0   4  14       33.56       35.29      3.41 o 
   1   4  14       77.00       65.66      4.62 o 
   2   4  14       92.72      101.34      5.33 o 
   3   4  14       14.47       16.10      2.65 o 
   4   4  14      256.04      266.43      9.57 o 
  -8   5  14        0.92        4.80      3.58 o 
  -7   5  14        9.17        9.74      3.75 o 
  -6   5  14       83.84       83.28      5.94 o 
  -5   5  14       11.30        5.53      3.05 o 
  -4   5  14       48.13       54.49      7.28 o 
  -3   5  14       73.97       74.02      5.22 o 
  -2   5  14      163.21      160.37     15.28 o 
  -1   5  14      227.06      220.74     11.47 o 
   0   5  14      184.90      192.10      7.52 o 
   1   5  14      157.54      157.74      6.76 o 
   2   5  14       83.78       82.06      5.38 o 
   3   5  14      105.09      112.44      5.76 o 
  -7   6  14      260.28      273.82     16.14 o 
  -6   6  14       67.50       69.45      5.86 o 
  -5   6  14      191.94      211.94     13.80 o 
  -4   6  14       33.73       29.61      5.43 o 
  -3   6  14       29.41       39.58      4.41 o 
  -2   6  14       49.05       41.24      5.33 o 
  -1   6  14       15.82       17.80      3.11 o 
   0   6  14       86.81       90.80      6.15 o 
   1   6  14      116.02      122.00      5.95 o 
   2   6  14       24.69       22.28      3.00 o 
   3   6  14        1.12        3.50      1.85 o 
  -6   7  14        0.06        0.41      2.04 o 
  -5   7  14       22.77       28.96      5.86 o 
  -4   7  14        9.35        6.04      3.27 o 
  -3   7  14       99.69       93.65      6.12 o 
  -2   7  14       75.80       85.78      5.91 o 
  -1   7  14      131.61      140.49      7.76 o 
   0   7  14       78.66       77.37     11.95 o 
   1   7  14      265.61      277.22     11.96 o 
   2   7  14       18.95       17.14      2.76 o 
  -5   8  14       42.96       49.16      5.11 o 
  -4   8  14      106.88      100.16      9.32 o 
  -3   8  14       94.74       98.68      6.45 o 
  -2   8  14       24.68       29.03      4.01 o 
  -1   8  14        5.23        3.71      2.20 o 
   0   8  14        1.83        1.62      2.17 o 
   1   8  14       20.02       18.54      3.70 o 
  -4   9  14        1.73        2.26      3.10 o 
  -3   9  14      190.49      233.38     15.32 o 
  -2   9  14       39.53       38.03      7.82 o 
  -1   9  14      129.01      139.61      8.08 o 
   0   9  14        8.04        9.11      3.82 o 
  -8   1  15       15.83       13.86      4.11 o 
  -5   1  15        0.49        1.61      1.16 o 
  -4   1  15       65.58       68.18      3.65 o 
  -3   1  15        8.37        7.56      1.62 o 
  -2   1  15       79.55       79.97      3.90 o 
  -1   1  15        7.39        7.46      1.71 o 
   0   1  15        5.28        4.00      1.46 o 
   1   1  15        3.29        3.34      1.50 o 
   2   1  15       55.78       65.29      5.20 o 
   3   1  15       60.29       66.73      6.10 o 
  -7   2  15       27.61       28.79      3.63 o 
  -6   2  15      129.45       98.24      8.21 o 
  -5   2  15       11.51        8.36      2.34 o 
  -4   2  15       30.08       32.82      3.22 o 
  -3   2  15       40.37       42.20      3.62 o 
  -2   2  15       33.32       34.47      3.37 o 
  -1   2  15       58.09       63.21      4.47 o 
   0   2  15        6.48        7.44      2.81 o 
   1   2  15        0.44        1.54      1.58 o 
   2   2  15        5.92        9.93      2.33 o 
   3   2  15       89.00       98.43      5.44 o 
  -7   3  15        0.05       -1.94      2.66 o 
  -6   3  15       35.34       33.93      3.24 o 
  -5   3  15       16.55       16.41      3.02 o 
  -4   3  15        8.17        9.34      1.99 o 
  -3   3  15        1.86        1.95      1.53 o 
  -2   3  15        7.54       10.89      2.25 o 
  -1   3  15        3.66        3.27      1.70 o 
   0   3  15       59.52       58.57      4.49 o 
   1   3  15        1.71        3.72      1.82 o 
   2   3  15        1.42        5.14      1.98 o 
   3   3  15       17.09       23.88      3.89 o 
  -7   4  15       90.37       90.85      8.53 o 
  -6   4  15        2.96        1.99      2.03 o 
  -5   4  15        7.00       11.19      3.88 o 
  -4   4  15       22.51       20.15      3.25 o 
  -3   4  15       68.30       80.97      4.64 o 
  -2   4  15        6.55        8.93      2.13 o 
  -1   4  15      129.46      130.56      6.05 o 
   0   4  15       31.38       27.33      3.21 o 
   1   4  15       99.10       93.33      6.38 o 
   2   4  15       23.44       25.04      3.20 o 
  -6   5  15       66.86       84.24      6.13 o 
  -5   5  15        0.01        0.51      2.68 o 
  -4   5  15        2.51       -0.56      2.54 o 
  -3   5  15       18.41       20.54      3.34 o 
  -2   5  15        0.20        1.24      1.83 o 
  -1   5  15        0.06        1.82      1.60 o 
   0   5  15       30.81       36.74      4.69 o 
   1   5  15        0.00        3.53      1.84 o 
   2   5  15        3.35        2.48      1.81 o 
  -6   6  15        8.09        8.18      2.80 o 
  -5   6  15        2.23        2.58      3.02 o 
  -4   6  15       62.78       71.60      8.63 o 
  -3   6  15       17.09       15.24      4.09 o 
  -2   6  15        0.62        0.59      1.90 o 
  -1   6  15       32.47       28.49      4.11 o 
   0   6  15        0.34        0.38      1.61 o 
   1   6  15      362.94      382.09     12.39 o 
  -4   7  15       21.67       27.38      5.70 o 
  -3   7  15       34.95       42.83      4.83 o 
  -2   7  15        5.86        5.13      2.62 o 
  -1   7  15       15.61       14.93      4.06 o 
   0   7  15      128.10      137.38      7.99 o 
  -5   0  16      404.15      438.59     15.77 o 
  -4   0  16       54.89       75.82      6.11 o 
  -3   0  16       18.28       18.48      3.39 o 
  -2   0  16       59.64       68.99     13.87 o 
  -1   0  16      139.58      140.75      7.85 o 
   0   0  16      114.71      110.41      7.94 o 
   1   0  16       62.67       80.06      9.33 o 
  -5   1  16       12.54       22.51      3.43 o 
  -4   1  16       49.68       48.84      3.48 o 
  -3   1  16        1.84        6.64      3.44 o 
  -2   1  16       42.93       38.94      3.12 o 
  -1   1  16       54.20       50.58      4.27 o 
   0   1  16        0.06        0.30      1.40 o 
   1   1  16      404.28      415.87     13.10 o 
  -5   2  16       20.94       23.98      2.91 o 
  -4   2  16      108.34      100.49      5.48 o 
  -3   2  16      565.42      588.65     16.54 o 
  -2   2  16       84.14       92.22      6.20 o 
  -1   2  16        5.71       10.66      2.30 o 
   0   2  16        9.25        9.50      3.29 o 
   1   2  16       31.20       38.34      3.87 o 
  -6   3  16        4.06        3.40      3.05 o 
  -5   3  16       36.97       44.65      4.75 o 
  -4   3  16       11.95        9.58      2.17 o 
  -3   3  16        0.13        5.43      1.87 o 
  -2   3  16       70.80       87.07      4.99 o 
  -1   3  16       98.89      105.85      5.85 o 
   0   3  16       35.52       37.67      3.92 o 
   1   3  16       85.34       78.15      7.61 o 
  -5   4  16       19.73       22.39      3.69 o 
  -4   4  16      220.92      239.51      8.73 o 
  -3   4  16        2.27        6.32      2.03 o 
  -2   4  16      152.57      173.68      7.32 o 
  -1   4  16      585.44      604.18     17.22 o 
   0   4  16       21.24       27.91      3.34 o 
  -4   5  16       73.06       73.98      6.35 o 
  -3   5  16        8.92        8.06      2.14 o 
  -2   5  16      261.72      278.39      9.89 o 
  -1   5  16       12.27       14.95      2.75 o 
  -3   1  17        1.58        2.64      2.43 o 
  -2   1  17        0.05        0.66      2.07 o 
                                                 
